# Supplementary material for: CCL5-Secreting Virtual Memory CD8+ T Cells Inversely Associate With Viral Reservoir Size in HIV‐1−Infected Individuals on Antiretroviral Therapy
Source: Front Immunol. 2022 May 26;13:897569. doi: 10.3389/fimmu.2022.897569 (PMC9204588; doi:10.3389/fimmu.2022.897569)
Supplement: Supplementary file 1 [file DataSheet_1.csv]

	p_val	avg_log2FC	pct.1	pct.2	p_val_adj	cluster	gene
CCR7	0	1.97706282792058	0.801	0.107	0	naive_LEF1	CCR7
LEF1	0	1.60664076964733	0.778	0.147	0	naive_LEF1	LEF1
ACTN1	0	1.28603792949735	0.574	0.043	0	naive_LEF1	ACTN1
AIF1	0	1.23785149870062	0.575	0.074	0	naive_LEF1	AIF1
TCF7	0	1.2246440576365	0.823	0.342	0	naive_LEF1	TCF7
PRKCQ-AS1	0	1.21500254331027	0.641	0.166	0	naive_LEF1	PRKCQ-AS1
LTB	0	1.19610620420523	0.898	0.404	0	naive_LEF1	LTB
SELL	0	1.19545548661744	0.825	0.279	0	naive_LEF1	SELL
MAL	0	1.16505018969028	0.55	0.065	0	naive_LEF1	MAL
NOSIP	0	1.15884887209611	0.825	0.385	0	naive_LEF1	NOSIP
NELL2	0	1.14386216199668	0.651	0.154	0	naive_LEF1	NELL2
LINC02446	0	1.13982369150406	0.743	0.38	0	naive_LEF1	LINC02446
PIK3IP1	0	1.06615118448844	0.881	0.505	0	naive_LEF1	PIK3IP1
GAS5	0	1.00094269422311	0.955	0.746	0	naive_LEF1	GAS5
LDHB	0	0.954233855545341	0.973	0.803	0	naive_LEF1	LDHB
RCAN3	0	0.952147662259353	0.528	0.11	0	naive_LEF1	RCAN3
TRABD2A	0	0.945693212262894	0.47	0.074	0	naive_LEF1	TRABD2A
EEF1B2	0	0.936376402790368	0.998	0.987	0	naive_LEF1	EEF1B2
SNHG29	0	0.928339530543933	0.974	0.84	0	naive_LEF1	SNHG29
RPS5	0	0.915463172372408	1	0.996	0	naive_LEF1	RPS5
RPS13	0	0.913297770870921	1	1	0	naive_LEF1	RPS13
RGS10	0	0.912210299252071	0.825	0.455	0	naive_LEF1	RGS10
LDLRAP1	0	0.906370822072563	0.614	0.214	0	naive_LEF1	LDLRAP1
PCED1B	0	0.890745323003043	0.583	0.241	0	naive_LEF1	PCED1B
EIF3E	0	0.846603896990225	0.934	0.722	0	naive_LEF1	EIF3E
OXNAD1	0	0.825516878571169	0.6	0.24	0	naive_LEF1	OXNAD1
RPL32	0	0.805957263494562	1	1	0	naive_LEF1	RPL32
RPL22	0	0.805012378582098	1	0.998	0	naive_LEF1	RPL22
SH3YL1	0	0.796799441154385	0.417	0.096	0	naive_LEF1	SH3YL1
NPM1	0	0.789837696343872	0.993	0.94	0	naive_LEF1	NPM1
RPS3A	0	0.779302546543139	1	1	0	naive_LEF1	RPS3A
SATB1	0	0.773698991688001	0.55	0.204	0	naive_LEF1	SATB1
TXK	0	0.754883187466594	0.371	0.058	0	naive_LEF1	TXK
EEF1G	0	0.736228146230253	0.996	0.978	0	naive_LEF1	EEF1G
PABPC1	0	0.725351362262287	0.999	0.987	0	naive_LEF1	PABPC1
SPINT2	0	0.719577144579701	0.362	0.043	0	naive_LEF1	SPINT2
RPL9	0	0.698270825951526	1	0.999	0	naive_LEF1	RPL9
RPS23	0	0.684523047694229	1	1	0	naive_LEF1	RPS23
SERINC5	0	0.683690729401901	0.355	0.07	0	naive_LEF1	SERINC5
RPS8	0	0.674167989878859	1	1	0	naive_LEF1	RPS8
EPHX2	0	0.670132454313112	0.314	0.037	0	naive_LEF1	EPHX2
LRRN3	0	0.669587145947056	0.262	0.015	0	naive_LEF1	LRRN3
SARAF	0	0.637764568236169	0.99	0.936	0	naive_LEF1	SARAF
RPLP1	0	0.632261826693867	1	1	0	naive_LEF1	RPLP1
ARMH1	0	0.629272391576474	0.294	0.044	0	naive_LEF1	ARMH1
RPS6	0	0.626477210019372	1	0.999	0	naive_LEF1	RPS6
RPL5	0	0.6227850160645	1	1	0	naive_LEF1	RPL5
RPL18	0	0.620599051953334	1	1	0	naive_LEF1	RPL18
RPS12	0	0.617468811443277	1	1	0	naive_LEF1	RPS12
RPS28	0	0.616427916577854	1	1	0	naive_LEF1	RPS28
RPL12	0	0.60756012328628	1	1	0	naive_LEF1	RPL12
BACH2	0	0.601956412883317	0.296	0.039	0	naive_LEF1	BACH2
RPL11	0	0.587988228286443	1	1	0	naive_LEF1	RPL11
TMIGD2	0	0.587051280761838	0.28	0.026	0	naive_LEF1	TMIGD2
RPL13	0	0.586241267825964	1	1	0	naive_LEF1	RPL13
CLEC11A	0	0.584601379716216	0.256	0.012	0	naive_LEF1	CLEC11A
CHRM3-AS2	0	0.581052795381073	0.266	0.032	0	naive_LEF1	CHRM3-AS2
TPT1	0	0.577381126066371	1	1	0	naive_LEF1	TPT1
RPL34	0	0.555432485717578	1	1	0	naive_LEF1	RPL34
RPS9	0	0.55452216201158	1	0.995	0	naive_LEF1	RPS9
RPL35A	0	0.553256338577452	1	1	0	naive_LEF1	RPL35A
RPL19	0	0.545006076503427	1	1	0	naive_LEF1	RPL19
RPL4	0	0.541608729422806	0.998	0.988	0	naive_LEF1	RPL4
RPL30	0	0.540545877697224	1	1	0	naive_LEF1	RPL30
RPL29	0	0.530607965225895	1	1	0	naive_LEF1	RPL29
RPL10A	0	0.529180123784238	0.999	0.997	0	naive_LEF1	RPL10A
RPS14	0	0.528572089577048	1	1	0	naive_LEF1	RPS14
RPS21	0	0.520471153729612	1	1	0	naive_LEF1	RPS21
RPL37	0	0.517814569519895	1	1	0	naive_LEF1	RPL37
RPS4Y1	0	0.509249390712689	0.992	0.963	0	naive_LEF1	RPS4Y1
RPL10	0	0.507056354244778	1	1	0	naive_LEF1	RPL10
RPS25	0	0.504258418679309	1	0.999	0	naive_LEF1	RPS25
NACA	0	0.491476058395125	1	0.998	0	naive_LEF1	NACA
RPS18	0	0.483240376634415	1	0.999	0	naive_LEF1	RPS18
RPL14	0	0.482916872377779	1	1	0	naive_LEF1	RPL14
RPS4X	0	0.480767498344481	1	1	0	naive_LEF1	RPS4X
RPLP0	0	0.469753048705502	1	0.999	0	naive_LEF1	RPLP0
RPL36	0	0.463020693761097	0.999	0.999	0	naive_LEF1	RPL36
RACK1	0	0.462330596165204	1	0.998	0	naive_LEF1	RACK1
EEF1A1	0	0.462151331049121	1	1	0	naive_LEF1	EEF1A1
RPL39	0	0.455837942953384	1	1	0	naive_LEF1	RPL39
RPL8	0	0.447240492229859	1	1	0	naive_LEF1	RPL8
EEF2	0	0.434223067949932	0.999	0.991	0	naive_LEF1	EEF2
RPL18A	0	0.420040721014943	1	1	0	naive_LEF1	RPL18A
RPS15	0	0.410148504270712	1	1	0	naive_LEF1	RPS15
RPSA	0	0.405485065511549	1	0.999	0	naive_LEF1	RPSA
RPS24	0	0.405140171343571	1	1	0	naive_LEF1	RPS24
RPL24	0	0.392018794539116	0.999	0.997	0	naive_LEF1	RPL24
RPS27A	0	0.388920875190896	1	1	0	naive_LEF1	RPS27A
RPS16	0	0.387552420521219	1	0.999	0	naive_LEF1	RPS16
RPL28	0	0.38418938345364	1	1	0	naive_LEF1	RPL28
RPLP2	0	0.375739028555693	1	1	0	naive_LEF1	RPLP2
RPL3	0	0.374874033831949	1	0.999	0	naive_LEF1	RPL3
RPL21	0	0.351636944634712	1	0.999	0	naive_LEF1	RPL21
RPS15A	0	0.351429424292991	1	1	0	naive_LEF1	RPS15A
RPS3	0	0.334559147928878	1	1	0	naive_LEF1	RPS3
HLA-E	0	-0.515155099500454	0.998	0.995	0	naive_LEF1	HLA-E
YWHAZ	0	-0.664293629839956	0.877	0.938	0	naive_LEF1	YWHAZ
MYL12B	0	-0.668770277293589	0.842	0.928	0	naive_LEF1	MYL12B
TMSB4X	0	-0.676246205097196	1	0.999	0	naive_LEF1	TMSB4X
HLA-B	0	-0.687349269542246	1	0.999	0	naive_LEF1	HLA-B
PTPRC	0	-0.688120107082184	0.904	0.948	0	naive_LEF1	PTPRC
CFL1	0	-0.703403645337908	0.979	0.987	0	naive_LEF1	CFL1
ACTB	0	-0.709009598229889	1	1	0	naive_LEF1	ACTB
ARPC2	0	-0.733443824291053	0.841	0.919	0	naive_LEF1	ARPC2
HSP90AA1	0	-0.744591371480822	0.827	0.916	0	naive_LEF1	HSP90AA1
HCST	0	-0.757933715875456	0.912	0.965	0	naive_LEF1	HCST
PPIB	0	-0.768431473641148	0.704	0.867	0	naive_LEF1	PPIB
HLA-A	0	-0.773935324224547	0.999	0.997	0	naive_LEF1	HLA-A
IL2RG	0	-0.777864799682673	0.837	0.934	0	naive_LEF1	IL2RG
B2M	0	-0.835594633426028	1	1	0	naive_LEF1	B2M
LSP1	0	-0.848424442975537	0.856	0.94	0	naive_LEF1	LSP1
PPP1CA	0	-0.853928345916046	0.515	0.764	0	naive_LEF1	PPP1CA
HLA-C	0	-0.858980166023011	1	0.999	0	naive_LEF1	HLA-C
CD8A	0	-0.890505013468031	0.923	0.973	0	naive_LEF1	CD8A
MYL6	0	-0.892318400546968	0.897	0.973	0	naive_LEF1	MYL6
S100A10	0	-0.906690787365362	0.806	0.905	0	naive_LEF1	S100A10
GZMM	0	-0.913054529343231	0.685	0.861	0	naive_LEF1	GZMM
LCP1	0	-0.919064479525151	0.691	0.872	0	naive_LEF1	LCP1
DOK2	0	-0.927331260510152	0.09	0.438	0	naive_LEF1	DOK2
GAPDH	0	-0.941702250368576	0.954	0.989	0	naive_LEF1	GAPDH
ADAM8	0	-0.941938933080599	0.086	0.429	0	naive_LEF1	ADAM8
PFN1	0	-0.947112591002933	0.996	0.999	0	naive_LEF1	PFN1
S100A6	0	-0.953051446583449	0.895	0.959	0	naive_LEF1	S100A6
IL32	0	-0.963603286798373	0.987	0.994	0	naive_LEF1	IL32
SLC9A3R1	0	-0.966236952357641	0.408	0.714	0	naive_LEF1	SLC9A3R1
CYBA	0	-0.972031952225205	0.737	0.91	0	naive_LEF1	CYBA
EMP3	0	-0.974953665134404	0.731	0.914	0	naive_LEF1	EMP3
PYHIN1	0	-0.97770413923493	0.082	0.438	0	naive_LEF1	PYHIN1
APMAP	0	-0.980422013524886	0.195	0.552	0	naive_LEF1	APMAP
ZFP36L2	0	-0.981162770704031	0.963	0.979	0	naive_LEF1	ZFP36L2
CALM1	0	-0.999800274965911	0.953	0.987	0	naive_LEF1	CALM1
LITAF	0	-1.00349023979968	0.67	0.877	0	naive_LEF1	LITAF
ARL4C	0	-1.00417765900578	0.318	0.646	0	naive_LEF1	ARL4C
SYNE2	0	-1.01106842060089	0.283	0.62	0	naive_LEF1	SYNE2
CYTOR	0	-1.02331382448566	0.05	0.419	0	naive_LEF1	CYTOR
IL10RA	0	-1.03431759382459	0.226	0.609	0	naive_LEF1	IL10RA
STOM	0	-1.04062817819343	0.092	0.49	0	naive_LEF1	STOM
UBC	0	-1.06188793277687	0.899	0.974	0	naive_LEF1	UBC
MATK	0	-1.08196344622396	0.126	0.523	0	naive_LEF1	MATK
ANXA2	0	-1.08842618493917	0.069	0.478	0	naive_LEF1	ANXA2
ITGB2	0	-1.09779779196764	0.739	0.921	0	naive_LEF1	ITGB2
MAP3K8	0	-1.10381381657063	0.05	0.399	0	naive_LEF1	MAP3K8
CTSC	0	-1.12017729187359	0.248	0.64	0	naive_LEF1	CTSC
PPP2R5C	0	-1.12150121977075	0.265	0.66	0	naive_LEF1	PPP2R5C
TNFAIP3	0	-1.1267468839812	0.651	0.83	0	naive_LEF1	TNFAIP3
FYN	0	-1.13013721658547	0.257	0.647	0	naive_LEF1	FYN
MYO1F	0	-1.13790312350113	0.067	0.515	0	naive_LEF1	MYO1F
S100A11	0	-1.15038715486472	0.129	0.515	0	naive_LEF1	S100A11
FCRL6	0	-1.15774544920422	0.061	0.454	0	naive_LEF1	FCRL6
CXCR4	0	-1.16345116785713	0.79	0.907	0	naive_LEF1	CXCR4
ZEB2	0	-1.19319753717066	0.061	0.475	0	naive_LEF1	ZEB2
PLEK	0	-1.21885469596611	0.068	0.518	0	naive_LEF1	PLEK
FLNA	0	-1.23215282181882	0.529	0.864	0	naive_LEF1	FLNA
S1PR5	0	-1.23456148100829	0.064	0.49	0	naive_LEF1	S1PR5
PIK3R1	0	-1.25204142787401	0.327	0.678	0	naive_LEF1	PIK3R1
SH3BGRL3	0	-1.26135798110997	0.956	0.994	0	naive_LEF1	SH3BGRL3
C12orf75	0	-1.2628243881968	0.167	0.643	0	naive_LEF1	C12orf75
ITGB1	0	-1.3022887083671	0.086	0.466	0	naive_LEF1	ITGB1
KLRG1	0	-1.31689020459665	0.098	0.569	0	naive_LEF1	KLRG1
HLA-DPB1	0	-1.34688034209339	0.398	0.798	0	naive_LEF1	HLA-DPB1
CTSW	0	-1.35314641279904	0.505	0.813	0	naive_LEF1	CTSW
HOPX	0	-1.36373948627375	0.066	0.51	0	naive_LEF1	HOPX
HLA-DRA	0	-1.37809074576811	0.052	0.387	0	naive_LEF1	HLA-DRA
CRIP1	0	-1.37829765045112	0.549	0.857	0	naive_LEF1	CRIP1
LYAR	0	-1.39696408353063	0.167	0.633	0	naive_LEF1	LYAR
CLIC1	0	-1.42403243300071	0.392	0.849	0	naive_LEF1	CLIC1
CD99	0	-1.49416391976752	0.606	0.95	0	naive_LEF1	CD99
HLA-DPA1	0	-1.56309712813134	0.259	0.766	0	naive_LEF1	HLA-DPA1
JUNB	0	-1.57888813588507	0.672	0.838	0	naive_LEF1	JUNB
ZFP36	0	-1.58929716168822	0.606	0.865	0	naive_LEF1	ZFP36
GZMB	0	-1.61625472979543	0.079	0.462	0	naive_LEF1	GZMB
CCL4	0	-1.66025766147985	0.076	0.599	0	naive_LEF1	CCL4
KLRD1	0	-1.67370713754341	0.088	0.634	0	naive_LEF1	KLRD1
LGALS1	0	-1.71835088543766	0.131	0.548	0	naive_LEF1	LGALS1
HLA-DRB5	0	-1.73278942616724	0.076	0.588	0	naive_LEF1	HLA-DRB5
DUSP1	0	-1.73924359852215	0.275	0.599	0	naive_LEF1	DUSP1
SRGN	0	-1.74240445993527	0.559	0.951	0	naive_LEF1	SRGN
FGFBP2	0	-1.75702194510296	0.101	0.515	0	naive_LEF1	FGFBP2
CMC1	0	-1.76739321078997	0.126	0.547	0	naive_LEF1	CMC1
S100A4	0	-1.81338948826886	0.693	0.928	0	naive_LEF1	S100A4
ANXA1	0	-1.83304333632709	0.207	0.83	0	naive_LEF1	ANXA1
AHNAK	0	-1.84892236369558	0.218	0.836	0	naive_LEF1	AHNAK
PRF1	0	-1.86174793610309	0.154	0.752	0	naive_LEF1	PRF1
HLA-DRB1	0	-1.89429440520422	0.102	0.702	0	naive_LEF1	HLA-DRB1
CD74	0	-1.98043260173654	0.765	0.956	0	naive_LEF1	CD74
GZMH	0	-2.09664398523181	0.11	0.668	0	naive_LEF1	GZMH
GZMA	0	-2.19407951136627	0.115	0.844	0	naive_LEF1	GZMA
GZMK	0	-2.29596420002888	0.047	0.438	0	naive_LEF1	GZMK
DUSP2	0	-2.34066544264939	0.342	0.807	0	naive_LEF1	DUSP2
CST7	0	-2.45887798490887	0.122	0.916	0	naive_LEF1	CST7
NKG7	0	-2.7129484952645	0.198	0.927	0	naive_LEF1	NKG7
CCL5	0	-2.79937390780594	0.191	0.948	0	naive_LEF1	CCL5
GNLY	0	-2.80926172333341	0.07	0.443	0	naive_LEF1	GNLY
EZR	1.81846534100428e-304	-0.94391048048779	0.342	0.644	2.81189295679492e-300	naive_LEF1	EZR
BHLHE40	6.16535599366734e-304	-1.04402841940723	0.081	0.42	9.53348997300781e-300	naive_LEF1	BHLHE40
CAPN2	7.1463603286465e-302	-0.889723863070049	0.294	0.609	1.10504169761861e-297	naive_LEF1	CAPN2
CD27	6.13552911182462e-301	0.674964665771019	0.616	0.241	9.4873686656144e-297	naive_LEF1	CD27
LAG3	3.2379988447672e-299	-0.906651544247129	0.052	0.383	5.00691761366353e-295	naive_LEF1	LAG3
RPL7	5.64659830284168e-298	0.495884690422866	0.996	0.968	8.73133495568408e-294	naive_LEF1	RPL7
SAMD3	1.09515429781178e-296	-0.920038222553998	0.193	0.526	1.69343709070635e-292	naive_LEF1	SAMD3
CD52	1.91921414117695e-292	-0.781885674135721	0.982	0.961	2.96768082650191e-288	naive_LEF1	CD52
EFHD2	8.67926986466925e-292	-0.982379113859387	0.092	0.425	1.34207549917381e-287	naive_LEF1	EFHD2
KLF6	1.41207357623713e-291	-0.978231338029821	0.249	0.575	2.18348937093547e-287	naive_LEF1	KLF6
ACTN4	6.34938505361185e-290	-0.874685221007273	0.092	0.424	9.81805410840001e-286	naive_LEF1	ACTN4
MYO1G	3.46767095735199e-289	-0.883627563148413	0.324	0.63	5.36205960135339e-285	naive_LEF1	MYO1G
MSN	4.82029098697451e-287	-0.793033408618037	0.586	0.78	7.45361595315869e-283	naive_LEF1	MSN
CD248	9.1830809520702e-286	0.453458193574352	0.198	0.014	1.41997980761862e-281	naive_LEF1	CD248
TGFBR3	1.93595119143378e-285	-0.912784114523523	0.062	0.384	2.99356132731405e-281	naive_LEF1	TGFBR3
HLA-DQA2	5.66944221933405e-284	-1.028010998624	0.036	0.345	8.76665850375625e-280	naive_LEF1	HLA-DQA2
RPL15	1.62424408538316e-283	0.320754101262466	1	0.999	2.51156862922798e-279	naive_LEF1	RPL15
ABLIM1	2.04683398333104e-281	0.710991133473025	0.508	0.187	3.16501938842479e-277	naive_LEF1	ABLIM1
ADGRG1	3.56515257950531e-278	-1.02018296671279	0.055	0.37	5.51279543368905e-274	naive_LEF1	ADGRG1
BEX3	6.79022135847632e-278	0.496813350351001	0.251	0.036	1.04997192866119e-273	naive_LEF1	BEX3
NDFIP1	3.20332028292796e-276	0.775467472162313	0.715	0.409	4.95329415349151e-272	naive_LEF1	NDFIP1
IER2	1.13421002426617e-275	-0.943014780397409	0.471	0.707	1.75382896052278e-271	naive_LEF1	IER2
FLT3LG	1.41042374105576e-274	0.738752542673549	0.745	0.423	2.18093823079452e-270	naive_LEF1	FLT3LG
RHOA	1.61359587771461e-274	-0.597047383146895	0.873	0.935	2.49510330571009e-270	naive_LEF1	RHOA
TNFRSF1B	3.58436636446203e-269	-0.837483545639345	0.08	0.395	5.54250570936763e-265	naive_LEF1	TNFRSF1B
PRDM1	1.15668256198771e-268	-0.846661418467992	0.038	0.335	1.7885782456016e-264	naive_LEF1	PRDM1
GBP5	9.00770830403476e-267	-0.943951339155385	0.217	0.531	1.3928619350529e-262	naive_LEF1	GBP5
RUNX3	3.17463879766287e-265	-0.900303329567693	0.226	0.532	4.9089439728261e-261	naive_LEF1	RUNX3
SNHG8	3.57515260184858e-265	0.71294859675805	0.785	0.484	5.52825846823846e-261	naive_LEF1	SNHG8
ITGAL	1.85485890125442e-264	-0.875899871578989	0.265	0.57	2.8681683190097e-260	naive_LEF1	ITGAL
UBB	9.19914168753286e-261	-0.636710962126439	0.807	0.902	1.42246327914321e-256	naive_LEF1	UBB
ITGA4	1.02870731170629e-260	-0.872167040330992	0.379	0.651	1.59069011609144e-256	naive_LEF1	ITGA4
TENT5C	3.17394520341402e-260	-0.886820059564816	0.043	0.333	4.90787146803909e-256	naive_LEF1	TENT5C
MYC	7.53046176241265e-257	0.575056297335293	0.281	0.056	1.16443530232187e-252	naive_LEF1	MYC
FOXP1	1.02192896402387e-256	0.731462564489258	0.711	0.397	1.5802087570701e-252	naive_LEF1	FOXP1
OPTN	3.92315554924777e-255	-0.81214111963228	0.187	0.496	6.06637542580183e-251	naive_LEF1	OPTN
GABARAPL1	1.28188952262146e-254	-0.854603494501549	0.106	0.411	1.98218576882956e-250	naive_LEF1	GABARAPL1
GSTP1	1.30298855902216e-253	-0.759786838804271	0.507	0.73	2.01481120881597e-249	naive_LEF1	GSTP1
TMEM123	8.09720256023445e-250	0.677231577696099	0.712	0.383	1.25207043188905e-245	naive_LEF1	TMEM123
EIF1	2.50801406868685e-248	-0.446994600633685	0.999	0.998	3.87814215441048e-244	naive_LEF1	EIF1
GUK1	4.25144665458378e-248	-0.663732165712587	0.685	0.825	6.5740119619829e-244	naive_LEF1	GUK1
SH2D2A	6.6932884765541e-246	-0.865368123928537	0.174	0.472	1.03498319712956e-241	naive_LEF1	SH2D2A
CALR	1.40943268352398e-243	-0.819764391828371	0.605	0.781	2.17940575853312e-239	naive_LEF1	CALR
HSPA5	3.31279422396284e-242	-0.81741893107287	0.442	0.685	5.12257370851374e-238	naive_LEF1	HSPA5
PDIA3	1.09365281375601e-241	-0.73934887976766	0.548	0.739	1.69111534591091e-237	naive_LEF1	PDIA3
SYNE1	3.70703747746936e-241	-0.857461568845356	0.23	0.517	5.73219205141088e-237	naive_LEF1	SYNE1
FGR	1.20837929356464e-240	-0.804867180281936	0.048	0.329	1.86851690163901e-236	naive_LEF1	FGR
PSME1	1.02983366512489e-238	-0.555663421847893	0.912	0.95	1.59243179638262e-234	naive_LEF1	PSME1
MT-ND3	4.71534354236617e-238	0.357832800539679	1	0.998	7.29133571956081e-234	naive_LEF1	MT-ND3
H3F3B	3.27689707663777e-234	-0.613605786079836	0.949	0.968	5.06706594960499e-230	naive_LEF1	H3F3B
DGKA	4.45370416555172e-234	0.638758130975908	0.562	0.249	6.88676275119262e-230	naive_LEF1	DGKA
GSTM2	4.76067806715057e-234	0.395928730218136	0.176	0.016	7.36143649523493e-230	naive_LEF1	GSTM2
CCL4L2	1.01937435567227e-233	-0.956147822939427	0.042	0.313	1.57625856617603e-229	naive_LEF1	CCL4L2
OAZ1	9.73059115706796e-231	-0.550023548604285	0.883	0.938	1.50464131061742e-226	naive_LEF1	OAZ1
EIF3H	1.08155541977609e-230	0.563922408530667	0.92	0.744	1.67240914559977e-226	naive_LEF1	EIF3H
RHOC	2.2548854433132e-230	-0.804410415368083	0.061	0.335	3.48672936099521e-226	naive_LEF1	RHOC
C1orf21	2.85897615430286e-230	-0.770230586390833	0.04	0.308	4.42083482739852e-226	naive_LEF1	C1orf21
YWHAB	1.13989578276243e-229	-0.582100270170507	0.824	0.902	1.76262084888555e-225	naive_LEF1	YWHAB
YWHAQ	1.6200014660103e-229	-0.762478882812241	0.409	0.647	2.50500826689173e-225	naive_LEF1	YWHAQ
FCGR3A	2.24273476298326e-229	-1.05493892723748	0.041	0.31	3.46794076400102e-225	naive_LEF1	FCGR3A
CLEC2B	2.28719216164886e-228	-0.778640273873956	0.382	0.632	3.53668523955763e-224	naive_LEF1	CLEC2B
ANXA5	5.8225656538386e-228	-0.80248098864214	0.122	0.405	9.00343327053063e-224	naive_LEF1	ANXA5
PIM2	1.36663408058479e-227	0.691362423074183	0.589	0.286	2.11322627880826e-223	naive_LEF1	PIM2
IQGAP1	1.25741276253185e-225	-0.783225676744491	0.253	0.533	1.94433735470301e-221	naive_LEF1	IQGAP1
ANXA6	1.68087953767493e-224	-0.676251593664964	0.594	0.769	2.59914402910675e-220	naive_LEF1	ANXA6
TCEA3	4.07075263727862e-224	0.382598767594058	0.161	0.012	6.29460480302393e-220	naive_LEF1	TCEA3
WIPF1	7.01421219401326e-224	-0.697544853512079	0.512	0.722	1.08460763156027e-219	naive_LEF1	WIPF1
NR4A2	1.80579909381225e-218	-1.16584409831647	0.098	0.363	2.79230713876188e-214	naive_LEF1	NR4A2
ARF1	1.57529091075232e-217	-0.580951613287363	0.709	0.828	2.43587233529631e-213	naive_LEF1	ARF1
TPM3	3.36448212375659e-216	-0.559864132250944	0.835	0.899	5.20249870796482e-212	naive_LEF1	TPM3
PDK1	4.47955417162285e-216	0.48030076001152	0.256	0.055	6.92673461558041e-212	naive_LEF1	PDK1
MYL12A	5.413152424078e-216	-0.469348720183008	0.974	0.981	8.37035759335181e-212	naive_LEF1	MYL12A
TXN	1.78389463350268e-214	-0.739236760462583	0.211	0.485	2.7584362717852e-210	naive_LEF1	TXN
FTH1	2.46306755925148e-214	-0.587872794987619	0.995	0.994	3.80864136687056e-210	naive_LEF1	FTH1
RPL36A	9.88634037051654e-214	0.344130493816098	0.999	0.996	1.52872481149297e-209	naive_LEF1	RPL36A
CD2	2.45261813547895e-212	-0.778313962727726	0.486	0.682	3.7924834228911e-208	naive_LEF1	CD2
KLRB1	3.09954270859521e-212	-1.57174970442943	0.03	0.273	4.79282289030077e-208	naive_LEF1	KLRB1
PPP1R18	5.34882195878338e-212	-0.775175847645933	0.3	0.56	8.27088339486674e-208	naive_LEF1	PPP1R18
LEF1-AS1	7.10117965421493e-212	0.342303150422024	0.141	0.008	1.09805540993126e-207	naive_LEF1	LEF1-AS1
COX4I1	2.57941842861237e-205	0.366435932656423	0.996	0.975	3.98855471616331e-201	naive_LEF1	COX4I1
NT5E	3.20757203639991e-205	0.395538445361664	0.202	0.032	4.95986863988518e-201	naive_LEF1	NT5E
RIC3	3.04338906475603e-203	0.521158288669516	0.298	0.082	4.70599251083225e-199	naive_LEF1	RIC3
TMEM50A	3.74669697670669e-203	-0.66610379605274	0.412	0.637	5.79351753508155e-199	naive_LEF1	TMEM50A
SPN	7.871213206688e-201	-0.756132897069601	0.195	0.462	1.21712569815016e-196	naive_LEF1	SPN
CFLAR	5.25263003800939e-200	-0.712590525494378	0.223	0.492	8.12214182777392e-196	naive_LEF1	CFLAR
CAMK4	1.99294575145495e-199	0.606404147819925	0.577	0.285	3.08169201547479e-195	naive_LEF1	CAMK4
MALAT1	9.16838856283968e-199	0.482976531254351	1	0.999	1.4177079234719e-194	naive_LEF1	MALAT1
HLA-DQB1	9.29833860517127e-199	-0.827316719239277	0.03	0.262	1.43780209851763e-194	naive_LEF1	HLA-DQB1
ARPC3	2.98831542038166e-198	-0.50104697468736	0.87	0.923	4.62083213453616e-194	naive_LEF1	ARPC3
PSMB9	2.16916945065535e-197	-0.602279584893082	0.672	0.801	3.35418672154837e-193	naive_LEF1	PSMB9
GNG2	1.98855078469738e-196	-0.73694626477351	0.304	0.55	3.07489607837755e-192	naive_LEF1	GNG2
TBX21	5.35094924090348e-195	-0.668567586968596	0.031	0.262	8.27417281120904e-191	naive_LEF1	TBX21
CD69	6.65247507659391e-195	-1.04716819588042	0.426	0.631	1.02867222109372e-190	naive_LEF1	CD69
SCML1	1.17021529615803e-194	0.325347595667496	0.141	0.011	1.80950391244916e-190	naive_LEF1	SCML1
ST13	1.62479368351425e-194	0.579885506960609	0.809	0.569	2.51241847281808e-190	naive_LEF1	ST13
CD63	2.23862583202564e-194	-0.741118230967184	0.155	0.413	3.46158712406125e-190	naive_LEF1	CD63
SUB1	2.78325326412241e-194	-0.597690442371017	0.726	0.837	4.30374452231249e-190	naive_LEF1	SUB1
FAM153CP	4.13480700117358e-193	0.377822066869226	0.176	0.025	6.3936520659147e-189	naive_LEF1	FAM153CP
ATP2B4	1.57357352420867e-192	-0.68397706818038	0.066	0.309	2.43321674048387e-188	naive_LEF1	ATP2B4
IFITM2	3.20647101991348e-191	-0.738151752132925	0.839	0.867	4.95816613809221e-187	naive_LEF1	IFITM2
ARHGDIA	3.20134446441108e-190	-0.615302486594972	0.562	0.734	4.95023894531885e-186	naive_LEF1	ARHGDIA
RSL1D1	4.8832171489829e-189	0.611134033661523	0.705	0.434	7.55091867747225e-185	naive_LEF1	RSL1D1
APOBEC3G	1.06150624507719e-188	-0.733885240556816	0.154	0.408	1.64140710676285e-184	naive_LEF1	APOBEC3G
CHST12	2.40591121787335e-188	-0.696724229086434	0.115	0.367	3.72026051619757e-184	naive_LEF1	CHST12
ARPC5L	3.71212030140997e-188	-0.702458619792092	0.246	0.5	5.74005162207023e-184	naive_LEF1	ARPC5L
GLIPR1	1.31601931126049e-187	-0.738344220262171	0.144	0.395	2.03496066100209e-183	naive_LEF1	GLIPR1
C12orf57	1.20886460911356e-186	0.48684679405567	0.951	0.835	1.8692673450723e-182	naive_LEF1	C12orf57
MBP	4.18346720924071e-186	-0.732240930820873	0.302	0.543	6.46889534564891e-182	naive_LEF1	MBP
REEP5	1.87338583617312e-185	-0.671797724658833	0.204	0.455	2.89681651847449e-181	naive_LEF1	REEP5
TUBA1B	2.7860292633478e-185	-0.763130807082248	0.414	0.628	4.3080370499147e-181	naive_LEF1	TUBA1B
BTF3	4.69765539962911e-184	0.33645360865971	0.997	0.98	7.2639845444465e-180	naive_LEF1	BTF3
SPON2	6.73773154851411e-184	-0.860439915329825	0.093	0.335	1.04185542934674e-179	naive_LEF1	SPON2
TGFB1	1.58735530458838e-182	-0.70206236024509	0.277	0.522	2.45452750748501e-178	naive_LEF1	TGFB1
IDS	2.86500016630097e-182	-0.697024572535832	0.236	0.484	4.4301497571512e-178	naive_LEF1	IDS
P2RY8	2.91092055786771e-182	-0.690539089613002	0.41	0.622	4.50115645863083e-178	naive_LEF1	P2RY8
HMGB1	7.70684466706997e-182	-0.495782216407211	0.88	0.917	1.19170939086903e-177	naive_LEF1	HMGB1
DBI	3.06495639359513e-181	-0.661258308227973	0.434	0.632	4.73934207141615e-177	naive_LEF1	DBI
CHMP7	5.59310822335806e-181	0.485295580414657	0.302	0.095	8.64862324577857e-177	naive_LEF1	CHMP7
MT-CYB	7.99001476095754e-181	0.305565836618016	1	0.999	1.23549598248686e-176	naive_LEF1	MT-CYB
RPL31	4.67849741007308e-180	0.331876371161941	0.996	0.983	7.234360545196e-176	naive_LEF1	RPL31
LEPROTL1	5.62782136095215e-180	0.528076052523193	0.86	0.622	8.70230017044031e-176	naive_LEF1	LEPROTL1
SLAMF7	9.34140510967386e-180	-0.631494732555408	0.032	0.249	1.44446147210887e-175	naive_LEF1	SLAMF7
IL6ST	1.01884223729406e-179	0.45426604294414	0.266	0.073	1.57543575152781e-175	naive_LEF1	IL6ST
RNF213	1.95940281034477e-179	-0.644018290443908	0.572	0.736	3.02982456563612e-175	naive_LEF1	RNF213
IL2RB	1.23459650933635e-178	-0.69202666751066	0.15	0.393	1.90905658238679e-174	naive_LEF1	IL2RB
SEC61B	9.48157677891961e-177	-0.65102999086743	0.387	0.596	1.46613621732434e-172	naive_LEF1	SEC61B
CDK2AP2	2.29494915842989e-176	-0.723746522579675	0.164	0.409	3.54867988368015e-172	naive_LEF1	CDK2AP2
PDE3B	2.38084788748403e-176	0.54216659793509	0.496	0.23	3.68150508841655e-172	naive_LEF1	PDE3B
NIBAN1	3.33372209211797e-176	-0.588845672998959	0.03	0.243	5.15493447104202e-172	naive_LEF1	NIBAN1
F2R	3.49738723267021e-176	-0.61179862012849	0.035	0.251	5.40800987787795e-172	naive_LEF1	F2R
TIGIT	8.68501105436657e-176	-0.702537452909784	0.032	0.245	1.3429632593367e-171	naive_LEF1	TIGIT
NUCB2	1.02876933146039e-175	0.548183774797696	0.626	0.337	1.5907860172372e-171	naive_LEF1	NUCB2
PCED1B-AS1	2.19543824053667e-175	0.51548470713829	0.948	0.856	3.39480615134186e-171	naive_LEF1	PCED1B-AS1
PRSS23	6.73758886260069e-175	-0.704258467726837	0.033	0.245	1.04183336582394e-170	naive_LEF1	PRSS23
LINC01871	6.98264076260992e-175	-0.706030928819401	0.116	0.357	1.07972574112237e-170	naive_LEF1	LINC01871
SRSF7	3.69597926828159e-174	-0.663621620230076	0.573	0.721	5.71509274254382e-170	naive_LEF1	SRSF7
TAGLN2	4.29586768415135e-174	-0.64083047421648	0.775	0.866	6.64270020000324e-170	naive_LEF1	TAGLN2
CD79A	7.9541901376352e-173	0.309499646725621	0.126	0.01	1.22995642098253e-168	naive_LEF1	CD79A
ARPC4	9.66988204503252e-173	-0.599975425926463	0.511	0.684	1.49525386062338e-168	naive_LEF1	ARPC4
TSC22D3	2.79663700368773e-172	-0.590083546158924	0.956	0.964	4.32443979880234e-168	naive_LEF1	TSC22D3
A1BG	1.59715566187066e-170	0.460820296507402	0.346	0.123	2.46968179995059e-166	naive_LEF1	A1BG
HSPB1	1.28600721383757e-167	0.583204819559394	0.614	0.345	1.98855295475704e-163	naive_LEF1	HSPB1
ALKBH7	2.55295594230116e-167	0.547184480516486	0.585	0.317	3.94763577358029e-163	naive_LEF1	ALKBH7
DNAJC1	8.5894788258147e-166	-0.673485621258666	0.132	0.366	1.32819111083573e-161	naive_LEF1	DNAJC1
CD53	2.06227554616316e-165	-0.610935645851148	0.488	0.665	3.18889667703209e-161	naive_LEF1	CD53
CD300A	3.22855204121501e-165	-0.635542174527774	0.059	0.276	4.99231002133077e-161	naive_LEF1	CD300A
CD55	4.0110698288541e-165	0.566113033807323	0.552	0.287	6.20231727635709e-161	naive_LEF1	CD55
EID1	1.26644573357614e-164	-0.592800727891728	0.486	0.671	1.95830503782879e-160	naive_LEF1	EID1
SELENOK	3.11304939005223e-164	-0.633142700224905	0.416	0.609	4.81370827183777e-160	naive_LEF1	SELENOK
PGAM1	3.13030824456202e-163	-0.608813175968452	0.407	0.6	4.84039563856625e-159	naive_LEF1	PGAM1
NFATC2	1.80936357258669e-161	-0.668854256629172	0.19	0.42	2.79781889229079e-157	naive_LEF1	NFATC2
ZNF683	2.59429662861431e-161	-0.951395673827915	0.023	0.216	4.01156087682631e-157	naive_LEF1	ZNF683
CAST	1.76146812276167e-160	-0.647325094797927	0.317	0.535	2.72375815822636e-156	naive_LEF1	CAST
EIF3L	7.23741894852424e-160	0.477249149080801	0.898	0.733	1.1191220920103e-155	naive_LEF1	EIF3L
ARID5B	7.86819906304934e-160	-0.671224817536761	0.1	0.322	1.21665962111932e-155	naive_LEF1	ARID5B
RGS1	1.02450469790101e-159	-0.878540400609357	0.032	0.227	1.58419161436433e-155	naive_LEF1	RGS1
TESPA1	1.20922151458308e-159	0.448142889545767	0.324	0.117	1.86981922799981e-155	naive_LEF1	TESPA1
TMBIM6	6.09957386947955e-159	-0.512965884643817	0.739	0.828	9.43177107437622e-155	naive_LEF1	TMBIM6
P4HB	2.17159344786474e-158	-0.615056243815184	0.428	0.614	3.35793494843324e-154	naive_LEF1	P4HB
LGALS3BP	4.18240278339862e-157	0.376919089876346	0.235	0.063	6.46724942396928e-153	naive_LEF1	LGALS3BP
HERPUD1	4.35792998941699e-157	-0.746764673726054	0.328	0.53	6.73866714263549e-153	naive_LEF1	HERPUD1
HLA-DQA1	1.15192107897421e-156	-0.704492810291331	0.019	0.205	1.78121556441782e-152	naive_LEF1	HLA-DQA1
SNX9	2.94701875463206e-156	0.314919541795024	0.152	0.024	4.55697510028755e-152	naive_LEF1	SNX9
IRF1	4.89825957611994e-156	-0.708934245110536	0.626	0.769	7.57417878255426e-152	naive_LEF1	IRF1
TPST2	4.25593068887426e-154	-0.661619976655383	0.245	0.464	6.58094562420626e-150	naive_LEF1	TPST2
IDH2	1.8154195479253e-153	-0.627236317749411	0.281	0.5	2.8071832469569e-149	naive_LEF1	IDH2
MYH9	1.37004915865377e-152	-0.558912846934815	0.731	0.823	2.11850701402632e-148	naive_LEF1	MYH9
TUBB4B	4.70225977866469e-152	-0.605421334896708	0.085	0.298	7.27110429574921e-148	naive_LEF1	TUBB4B
IMPDH2	5.14095008373133e-152	0.507502925554651	0.462	0.222	7.94945111447375e-148	naive_LEF1	IMPDH2
PTMS	1.71433667743016e-151	-0.581734212069277	0.026	0.213	2.65087880431026e-147	naive_LEF1	PTMS
RNF166	8.95276622895366e-151	-0.639747791349471	0.299	0.511	1.3843662419831e-146	naive_LEF1	RNF166
MAP1LC3B	2.07826729758244e-150	-0.596300252185779	0.352	0.552	3.21362472225172e-146	naive_LEF1	MAP1LC3B
PTP4A2	3.47581271859653e-150	-0.633813929602636	0.278	0.493	5.37464920676582e-146	naive_LEF1	PTP4A2
MFSD10	1.2572682475177e-149	-0.639692993246511	0.243	0.459	1.94411389113661e-145	naive_LEF1	MFSD10
FBXW5	4.5381564865933e-149	-0.615327192874824	0.225	0.446	7.01735137521922e-145	naive_LEF1	FBXW5
SEPTIN7	1.29426967035255e-148	-0.550211007448967	0.597	0.73	2.00132919126615e-144	naive_LEF1	SEPTIN7
BSG	1.69198612013838e-148	-0.593821161717366	0.403	0.592	2.61631813756997e-144	naive_LEF1	BSG
EIF2S3	2.0020335965678e-148	0.518205290617071	0.698	0.453	3.09574455037279e-144	naive_LEF1	EIF2S3
SASH3	3.62690011351006e-148	-0.635694011124869	0.298	0.504	5.60827564552061e-144	naive_LEF1	SASH3
CLIC3	4.23710059595128e-148	-0.689236426426597	0.076	0.282	6.55182865151946e-144	naive_LEF1	CLIC3
CD160	4.27813154564283e-148	-0.712104476636332	0.021	0.201	6.61527480902751e-144	naive_LEF1	CD160
GLUL	2.04868927133698e-147	-0.551502526267785	0.035	0.222	3.16788822026837e-143	naive_LEF1	GLUL
PGGHG	3.61109243596753e-147	0.459891903115123	0.358	0.143	5.58383223373658e-143	naive_LEF1	PGGHG
C1orf162	4.65210864188231e-147	0.432409244835836	0.321	0.119	7.19355559294262e-143	naive_LEF1	C1orf162
HSP90B1	6.30982760846759e-147	-0.590981375188346	0.528	0.686	9.75688643097343e-143	naive_LEF1	HSP90B1
MRPL10	9.09339207740809e-147	-0.623834592699565	0.177	0.395	1.40611121692961e-142	naive_LEF1	MRPL10
FAM102A	1.87526772795246e-146	0.438525701328584	0.327	0.124	2.89972648773289e-142	naive_LEF1	FAM102A
PPIA	5.60623447686739e-146	-0.327705619685319	0.993	0.99	8.66892037158005e-142	naive_LEF1	PPIA
S100B	9.12015691934471e-146	0.514192313665487	0.116	0.012	1.41024986443827e-141	naive_LEF1	S100B
RPL38	1.05317204722647e-145	0.304491497564389	0.998	0.986	1.6285199366263e-141	naive_LEF1	RPL38
TTC38	1.10211406196718e-145	-0.620952119005101	0.049	0.243	1.70419897401986e-141	naive_LEF1	TTC38
ARAP2	2.48333598779112e-145	-0.574694608900382	0.088	0.295	3.8399824379214e-141	naive_LEF1	ARAP2
TGFBR2	3.0464349323504e-145	0.491089475842214	0.422	0.193	4.71070233589342e-141	naive_LEF1	TGFBR2
LPCAT1	6.35364074451647e-145	-0.537950608539389	0.047	0.24	9.82463468324582e-141	naive_LEF1	LPCAT1
PLAAT4	7.34099270511704e-144	-0.524427475565369	0.766	0.835	1.13513770199225e-139	naive_LEF1	PLAAT4
ZBTB38	7.90146044056778e-144	-0.646949637343201	0.171	0.384	1.221802827925e-139	naive_LEF1	ZBTB38
SNHG7	1.21561098767639e-143	0.494784048629768	0.465	0.227	1.87969927024401e-139	naive_LEF1	SNHG7
INF2	2.66644707769541e-143	0.323221295232458	0.165	0.033	4.12312711624041e-139	naive_LEF1	INF2
EOMES	3.16224455553118e-143	-0.547785692782447	0.028	0.208	4.88977875621786e-139	naive_LEF1	EOMES
ABI3	1.82057683769929e-142	-0.570685516836945	0.074	0.274	2.81515796413441e-138	naive_LEF1	ABI3
RAB5IF	5.03597846081054e-142	-0.638800656531794	0.183	0.397	7.78713349395133e-138	naive_LEF1	RAB5IF
TLN1	1.25141212780108e-141	-0.632207450986288	0.23	0.443	1.93505857321881e-137	naive_LEF1	TLN1
PPP1R15A	2.4564415730474e-141	-0.764940582049398	0.135	0.342	3.7983956044032e-137	naive_LEF1	PPP1R15A
EIF4B	1.36985313007152e-140	0.424794781133561	0.92	0.782	2.11820389502959e-136	naive_LEF1	EIF4B
FOSL2	1.3699617592572e-140	-0.53835291565999	0.03	0.207	2.11837186833942e-136	naive_LEF1	FOSL2
FCRL3	2.3741995367958e-140	-0.55076307465406	0.019	0.188	3.67122474374734e-136	naive_LEF1	FCRL3
MIR4435-2HG	6.58270571463365e-140	-0.523645045059612	0.034	0.213	1.0178837846538e-135	naive_LEF1	MIR4435-2HG
TNFSF8	1.45069914401419e-139	0.41117157077117	0.285	0.101	2.24321608638914e-135	naive_LEF1	TNFSF8
ELOB	2.34618129903946e-139	-0.463336113151695	0.724	0.815	3.62790014270471e-135	naive_LEF1	ELOB
PTGER4	8.44665810789949e-139	-0.620671965428235	0.128	0.336	1.3061067432245e-134	naive_LEF1	PTGER4
ALOX5AP	1.33654587322201e-138	-0.773107993555428	0.231	0.43	2.06670088376319e-134	naive_LEF1	ALOX5AP
PAXX	1.39582946897447e-137	-0.505850632424594	0.7	0.8	2.15837110787522e-133	naive_LEF1	PAXX
LRRFIP1	5.42248249183657e-137	-0.575184362405344	0.508	0.663	8.38478467712689e-133	naive_LEF1	LRRFIP1
MYBL1	6.06531179411368e-137	-0.531754887276407	0.036	0.214	9.37879162723799e-133	naive_LEF1	MYBL1
PRKAR1B	6.30980236311416e-137	0.336333822810271	0.196	0.051	9.75684739408342e-133	naive_LEF1	PRKAR1B
LY6E	4.70908025670129e-136	-0.53764408533941	0.711	0.804	7.2816508009372e-132	naive_LEF1	LY6E
PLEKHB1	1.45672931626799e-135	0.345559940722762	0.223	0.065	2.25254054174519e-131	naive_LEF1	PLEKHB1
PCSK1N	3.29620959282358e-135	0.316591456140488	0.149	0.028	5.0969288933831e-131	naive_LEF1	PCSK1N
PDIA6	4.60067824936984e-135	-0.583091598811265	0.169	0.376	7.11402877700059e-131	naive_LEF1	PDIA6
RNF19A	1.72185184192198e-134	-0.574656684571873	0.116	0.318	2.66249950316395e-130	naive_LEF1	RNF19A
ARL6IP5	3.1072960343751e-134	-0.514474259130693	0.621	0.732	4.80481185795422e-130	naive_LEF1	ARL6IP5
RAB27A	5.20765600362681e-134	-0.580622598500195	0.131	0.333	8.05259847840813e-130	naive_LEF1	RAB27A
TCIRG1	7.72455522388723e-134	-0.596386722496919	0.269	0.472	1.19444797426968e-129	naive_LEF1	TCIRG1
TUBA4A	1.74135623704238e-132	-0.654240712308823	0.339	0.529	2.69265914933863e-128	naive_LEF1	TUBA4A
AC025164.1	1.56241135530101e-131	0.340483329781303	0.208	0.058	2.41595667870196e-127	naive_LEF1	AC025164.1
RAB1B	2.66686032076087e-131	-0.571517325235099	0.302	0.492	4.12376611399253e-127	naive_LEF1	RAB1B
LINC01550	6.00974798363846e-131	0.414990473314715	0.295	0.113	9.29287330710015e-127	naive_LEF1	LINC01550
RALGDS	7.11767890701833e-131	-0.555887054034854	0.098	0.292	1.10060668939224e-126	naive_LEF1	RALGDS
CHCHD2	2.59524929672015e-130	-0.399806488396425	0.865	0.898	4.01303398751837e-126	naive_LEF1	CHCHD2
POMP	3.81198802965187e-130	-0.571764988283909	0.267	0.466	5.89447709025069e-126	naive_LEF1	POMP
ANP32B	7.35754668433357e-130	0.434696675711799	0.851	0.685	1.1376974437985e-125	naive_LEF1	ANP32B
TRGC2	1.12825476930854e-129	-0.513698941475362	0.031	0.2	1.7446203497818e-125	naive_LEF1	TRGC2
LDHA	1.54228634425672e-129	-0.532573159850031	0.574	0.693	2.38483737412416e-125	naive_LEF1	LDHA
CREM	2.15584783240561e-129	-0.695918661845557	0.09	0.277	3.33358750324879e-125	naive_LEF1	CREM
SNHG32	3.87827629612724e-129	0.473249130723025	0.492	0.26	5.99697863670155e-125	naive_LEF1	SNHG32
RAP1B	2.46038795816757e-128	-0.532135962127166	0.678	0.76	3.80449789971451e-124	naive_LEF1	RAP1B
ARL6IP1	8.97974814968083e-128	-0.54228966360755	0.395	0.572	1.38853845638515e-123	naive_LEF1	ARL6IP1
TRGV2	1.06392653787326e-127	-0.773115699160728	0.027	0.191	1.64514960551343e-123	naive_LEF1	TRGV2
SLC7A6	1.63682400655677e-127	0.343731253439837	0.208	0.061	2.53102096133874e-123	naive_LEF1	SLC7A6
MACF1	6.65746373939078e-127	-0.5975471410443	0.244	0.445	1.029443618022e-122	naive_LEF1	MACF1
BIN2	1.11279010406384e-126	-0.498986795799339	0.652	0.763	1.72070733791392e-122	naive_LEF1	BIN2
DDX5	1.45502538679044e-126	-0.373593732908414	0.967	0.967	2.24990575559406e-122	naive_LEF1	DDX5
PPP2R2B	2.0478075263845e-126	-0.455915950483282	0.02	0.177	3.16652477804835e-122	naive_LEF1	PPP2R2B
JUN	6.00519734238534e-126	-1.13289010175176	0.404	0.561	9.28583665053046e-122	naive_LEF1	JUN
GPR65	7.23982606876757e-126	-0.610631638330606	0.203	0.401	1.11949430501353e-121	naive_LEF1	GPR65
FAS	2.31710702721594e-125	-0.476842804327718	0.032	0.196	3.582942596184e-121	naive_LEF1	FAS
RASSF1	2.75680684395415e-125	-0.620421570230018	0.21	0.406	4.2628504228063e-121	naive_LEF1	RASSF1
LYST	4.44881576648386e-125	-0.629290946554985	0.116	0.307	6.87920381971399e-121	naive_LEF1	LYST
NOP53	1.16523782699233e-124	0.354129712668834	0.967	0.897	1.80180725187825e-120	naive_LEF1	NOP53
CAP1	3.45753783295129e-124	-0.503092522330219	0.668	0.755	5.34639075109258e-120	naive_LEF1	CAP1
IFITM1	4.6702063410848e-124	-0.421343781022554	0.988	0.984	7.22154006521942e-120	naive_LEF1	IFITM1
CD247	7.43690427274562e-124	-0.540892876566999	0.494	0.637	1.14996850769466e-119	naive_LEF1	CD247
AKAP13	1.24546910238305e-123	-0.573529774953343	0.377	0.557	1.92586887301491e-119	naive_LEF1	AKAP13
UBL5	6.87773063666879e-123	-0.441422009611978	0.719	0.8	1.06350348834809e-118	naive_LEF1	UBL5
ITGB7	3.62940275572102e-121	-0.536131108314767	0.45	0.607	5.61214548117142e-117	naive_LEF1	ITGB7
XCL2	9.41998638548435e-121	-0.524834915760877	0.021	0.174	1.45661249478744e-116	naive_LEF1	XCL2
ITGAM	3.00344419615223e-120	-0.48874371974353	0.023	0.176	4.64422576051019e-116	naive_LEF1	ITGAM
SERF2	7.90856117073379e-120	-0.302011211237487	0.991	0.99	1.22290081383057e-115	naive_LEF1	SERF2
PSMA7	1.15117473303259e-119	-0.475245003639311	0.584	0.703	1.7800614896883e-115	naive_LEF1	PSMA7
ADPRM	4.42446888573975e-119	0.325821928567427	0.223	0.072	6.84155623801938e-115	naive_LEF1	ADPRM
PARP8	8.58038242273151e-119	-0.574699058377871	0.304	0.485	1.32678453402697e-114	naive_LEF1	PARP8
PASK	1.6178843137866e-118	0.374554568603756	0.237	0.081	2.50173451440822e-114	naive_LEF1	PASK
GLIPR2	2.09169081561375e-117	-0.531249789189909	0.114	0.298	3.23438150818354e-113	naive_LEF1	GLIPR2
KRTCAP2	4.07392726054216e-116	-0.446093181318678	0.635	0.735	6.29951372297635e-112	naive_LEF1	KRTCAP2
UQCRB	4.02656029106375e-115	0.323333266118621	0.971	0.915	6.22627017807188e-111	naive_LEF1	UQCRB
CX3CR1	5.1007782128875e-115	-0.489771815293837	0.028	0.181	7.88733335058794e-111	naive_LEF1	CX3CR1
ATF7IP2	8.39738853133882e-115	0.406496289647525	0.376	0.177	1.29848818860092e-110	naive_LEF1	ATF7IP2
RAB29	6.53542805073507e-114	-0.561508284230113	0.188	0.377	1.01057323948516e-109	naive_LEF1	RAB29
RABGAP1L	6.83699442853029e-114	-0.548134293275623	0.172	0.36	1.05720444848364e-109	naive_LEF1	RABGAP1L
NFKBIZ	8.93034014898626e-114	0.352987605595296	0.468	0.244	1.38089849723775e-109	naive_LEF1	NFKBIZ
KLRK1	4.01218785208091e-113	-0.539350435919526	0.641	0.738	6.20404607567272e-109	naive_LEF1	KLRK1
GABPB1-AS1	6.54975548886128e-113	0.387633217444196	0.292	0.12	1.01278869124262e-108	naive_LEF1	GABPB1-AS1
RNASEK	6.99676766689481e-113	-0.419844321763303	0.764	0.828	1.08191018433194e-108	naive_LEF1	RNASEK
PTPRCAP	1.33909585860054e-112	-0.529892331329962	0.428	0.586	2.07064392615402e-108	naive_LEF1	PTPRCAP
FCMR	2.98902685939926e-112	0.44625851743448	0.737	0.514	4.62193223268907e-108	naive_LEF1	FCMR
HSP90AB1	4.41553470171973e-112	0.345104440647316	0.949	0.85	6.82774130926921e-108	naive_LEF1	HSP90AB1
ARPC1B	8.38919610939803e-112	-0.447691870474574	0.797	0.85	1.29722139439622e-107	naive_LEF1	ARPC1B
CASP1	1.56640833259589e-111	-0.512085500263795	0.146	0.329	2.42213720469302e-107	naive_LEF1	CASP1
RAPGEF6	2.98358561078029e-111	0.400555978955955	0.36	0.167	4.61351842994956e-107	naive_LEF1	RAPGEF6
ADGRE5	4.36049327585455e-111	-0.572502920715854	0.372	0.541	6.7426307524539e-107	naive_LEF1	ADGRE5
SNHG5	5.12695421760204e-111	0.438518498284347	0.763	0.56	7.92780930667804e-107	naive_LEF1	SNHG5
RPN1	8.72499091609952e-111	-0.51740843691192	0.318	0.488	1.34914534535647e-106	naive_LEF1	RPN1
THEM4	2.38645852339043e-110	0.382921653312935	0.318	0.14	3.69018081471862e-106	naive_LEF1	THEM4
ZFAS1	7.82139635878863e-110	0.38767208791751	0.887	0.729	1.20942251895949e-105	naive_LEF1	ZFAS1
MAML2	3.00575724139975e-109	0.36853441414981	0.265	0.104	4.64780242237643e-105	naive_LEF1	MAML2
ARF6	3.63464167038005e-109	-0.538865548047663	0.218	0.399	5.62024641490866e-105	naive_LEF1	ARF6
IQGAP2	1.77873365162155e-108	-0.499929135505039	0.092	0.263	2.75045584550241e-104	naive_LEF1	IQGAP2
TBCB	7.55401435635218e-108	-0.505957434775588	0.312	0.484	1.16807723992274e-103	naive_LEF1	TBCB
SUSD3	9.86050348192216e-108	0.305393131261752	0.196	0.062	1.52472965340962e-103	naive_LEF1	SUSD3
ITGA6	1.57484854617731e-107	0.306735483339188	0.197	0.062	2.43518830695398e-103	naive_LEF1	ITGA6
TMEM14C	3.52681648004621e-107	0.325074743616068	0.265	0.105	5.45351632309546e-103	naive_LEF1	TMEM14C
APEX1	1.0972610756992e-106	0.414432781301019	0.584	0.355	1.69669480135367e-102	naive_LEF1	APEX1
SH3BP5	2.57459653588761e-106	-0.48050054132894	0.098	0.27	3.98109862344301e-102	naive_LEF1	SH3BP5
DSTN	2.61502464034486e-106	-0.564104028813425	0.251	0.424	4.04361260136525e-102	naive_LEF1	DSTN
TRGV3	1.19653004320696e-105	-0.709563488429403	0.051	0.202	1.85019440581092e-101	naive_LEF1	TRGV3
SMDT1	1.27516817091109e-105	0.419645239961647	0.806	0.619	1.97179254267981e-101	naive_LEF1	SMDT1
PRR5L	2.09608667258558e-105	-0.406924836844446	0.021	0.158	3.24117882181909e-101	naive_LEF1	PRR5L
BEX4	3.64950636585888e-105	0.316909195962661	0.27	0.107	5.64323169352758e-101	naive_LEF1	BEX4
SRP14	1.28585987999804e-104	-0.336110968717175	0.93	0.934	1.98832513244097e-100	naive_LEF1	SRP14
AKNA	1.42776894546321e-104	-0.53560148888461	0.424	0.576	2.20775912036975e-100	naive_LEF1	AKNA
PSMB3	1.45187043296997e-104	-0.486704724012915	0.343	0.504	2.24502725050146e-100	naive_LEF1	PSMB3
H3F3A	1.78653420229872e-104	-0.349096129763946	0.944	0.947	2.76251783701452e-100	naive_LEF1	H3F3A
SHISA5	1.82946564190583e-104	-0.484758787872657	0.481	0.619	2.82890272207898e-100	naive_LEF1	SHISA5
TRG-AS1	4.33919248631579e-104	-0.573134625349003	0.166	0.34	6.7096933415901e-100	naive_LEF1	TRG-AS1
TMX4	5.17596095552785e-104	-0.503628420179076	0.136	0.31	8.00358842553271e-100	naive_LEF1	TMX4
BRD2	3.28592009616432e-103	-0.537970763026051	0.393	0.545	5.08101824469889e-99	naive_LEF1	BRD2
PRKCH	3.43305399735296e-103	-0.511779917571335	0.51	0.634	5.30853139610688e-99	naive_LEF1	PRKCH
DDIT4	1.29583072683875e-101	-0.692865957627145	0.433	0.574	2.00374305291075e-97	naive_LEF1	DDIT4
JPT1	3.85359515207421e-101	-0.484264074351602	0.132	0.302	5.95881418365236e-97	naive_LEF1	JPT1
DIAPH1	1.14438476241965e-100	-0.518584791968312	0.198	0.373	1.7695621581295e-96	naive_LEF1	DIAPH1
APOBEC3C	2.00952384349204e-100	-0.491420994079125	0.108	0.273	3.10732671919174e-96	naive_LEF1	APOBEC3C
PABPC4	2.12091561697117e-100	0.394005483585358	0.398	0.206	3.27957181852252e-96	naive_LEF1	PABPC4
COX6A1	2.83512335111791e-100	-0.39007994801372	0.737	0.796	4.38395123783362e-96	naive_LEF1	COX6A1
SSR4	3.06763978724018e-100	-0.400004196239911	0.767	0.817	4.74349140300949e-96	naive_LEF1	SSR4
DYNLT1	7.19863434211896e-100	-0.528226748809152	0.376	0.532	1.11312482832185e-95	naive_LEF1	DYNLT1
LINC02384	3.08812344152962e-99	-0.402221047590343	0.019	0.147	4.77516527763724e-95	naive_LEF1	LINC02384
TMEM204	4.40325728606982e-99	0.328577462445951	0.256	0.104	6.80875674144976e-95	naive_LEF1	TMEM204
BCL2	6.7727178970648e-99	0.357040760302194	0.276	0.118	1.04726536842313e-94	naive_LEF1	BCL2
BTG3	8.44991627975722e-99	-0.479132343337133	0.103	0.265	1.30661055433886e-94	naive_LEF1	BTG3
GNB2	1.09111395185082e-98	-0.476968487445368	0.342	0.505	1.68718950374693e-94	naive_LEF1	GNB2
HERPUD2	1.55964326582688e-98	-0.501724457749928	0.199	0.368	2.41167638194811e-94	naive_LEF1	HERPUD2
MIDN	2.06336103697557e-98	-0.443343284727111	0.064	0.216	3.19057517147533e-94	naive_LEF1	MIDN
UTRN	3.95340075363034e-98	-0.534467856265684	0.195	0.366	6.11314358533859e-94	naive_LEF1	UTRN
AQP3	5.72653991420029e-98	0.30217355242417	0.298	0.13	8.85494866932791e-94	naive_LEF1	AQP3
SCP2	8.19240122755669e-98	-0.486108187041462	0.341	0.499	1.26679100181709e-93	naive_LEF1	SCP2
CD244	9.13084967941341e-98	-0.420433748884859	0.045	0.19	1.4119032859277e-93	naive_LEF1	CD244
ADRB2	1.42561361320806e-97	-0.393074725635369	0.019	0.146	2.20442633010363e-93	naive_LEF1	ADRB2
SH2D1A	2.33885201447164e-97	-0.505975326019733	0.118	0.281	3.61656686997749e-93	naive_LEF1	SH2D1A
AOAH	5.45387560847044e-97	-0.505046201792518	0.084	0.24	8.43332785337784e-93	naive_LEF1	AOAH
NCF1	1.54398376096992e-96	0.316425111899808	0.231	0.088	2.38746208958778e-92	naive_LEF1	NCF1
TAPBP	3.20729178004478e-96	-0.42662476636157	0.687	0.766	4.95943527948325e-92	naive_LEF1	TAPBP
PRDX6	3.88378393220603e-96	0.424096850274376	0.688	0.487	6.00549509437018e-92	naive_LEF1	PRDX6
GYG1	4.03379837832162e-96	-0.426962022232942	0.063	0.212	6.23746243239873e-92	naive_LEF1	GYG1
FAM53B	1.43839213072441e-95	-0.438286971077282	0.057	0.203	2.22418575173916e-91	naive_LEF1	FAM53B
CD7	1.4975797019211e-95	0.341514188237545	0.917	0.774	2.31570749308059e-91	naive_LEF1	CD7
ERN1	1.95961183367909e-95	-0.459420162052737	0.043	0.182	3.03014777841798e-91	naive_LEF1	ERN1
DHRS7	2.77613333384175e-95	-0.474818458846262	0.353	0.508	4.2927349741195e-91	naive_LEF1	DHRS7
ENC1	4.36173231481071e-95	-0.393392142935766	0.015	0.136	6.7445466783918e-91	naive_LEF1	ENC1
SURF4	5.87231326816827e-95	-0.484692859313179	0.19	0.355	9.0803580065686e-91	naive_LEF1	SURF4
HLA-DMA	6.14384972034188e-95	-0.477055100705031	0.068	0.216	9.50023482256465e-91	naive_LEF1	HLA-DMA
RPL36AL	7.27561409829172e-95	-0.310301945442132	0.954	0.96	1.12502820801885e-90	naive_LEF1	RPL36AL
PLAAT3	1.67061879341371e-94	-0.386622873096817	0.032	0.164	2.58327784025562e-90	naive_LEF1	PLAAT3
CKLF	4.59838207005444e-94	-0.4849776169207	0.248	0.411	7.11047819492518e-90	naive_LEF1	CKLF
PTPN7	6.89055797610897e-94	-0.497958056056478	0.166	0.334	1.06548697984573e-89	naive_LEF1	PTPN7
SYT11	7.19321798050312e-93	-0.377966196327842	0.028	0.155	1.1122872963252e-88	naive_LEF1	SYT11
GNAI2	3.86855336097751e-92	-0.495670844925147	0.278	0.438	5.98194406207952e-88	naive_LEF1	GNAI2
DAZAP2	4.30362820907725e-92	-0.331962674795701	0.902	0.916	6.65470029969616e-88	naive_LEF1	DAZAP2
PLEKHF1	5.37336366739237e-92	-0.407711556931765	0.037	0.17	8.30883223888883e-88	naive_LEF1	PLEKHF1
CD58	9.18189267670526e-92	-0.346961162746297	0.018	0.138	1.41979606459894e-87	naive_LEF1	CD58
CLDND1	1.18771099917679e-91	-0.620710540561294	0.22	0.38	1.83655751802707e-87	naive_LEF1	CLDND1
CD3G	1.59155895280216e-91	-0.435445995790772	0.642	0.716	2.46102760871797e-87	naive_LEF1	CD3G
RAB9A	1.8447820014437e-91	-0.462299096016215	0.146	0.306	2.8525864088324e-87	naive_LEF1	RAB9A
CISH	3.05462217098203e-91	0.359429760737536	0.143	0.04	4.72336226298952e-87	naive_LEF1	CISH
CXCR3	5.7121876697998e-91	-0.451122484592702	0.061	0.202	8.83275579381143e-87	naive_LEF1	CXCR3
TERF2IP	6.46661413558543e-91	-0.464380319535587	0.5	0.613	9.99932543785575e-87	naive_LEF1	TERF2IP
C5orf56	1.70597486948348e-90	-0.494099739176179	0.19	0.354	2.6379489406823e-86	naive_LEF1	C5orf56
PSME2	4.35968409965764e-90	-0.428469501961613	0.668	0.745	6.74137952330061e-86	naive_LEF1	PSME2
EMB	7.42600194517423e-90	-0.491599087047493	0.263	0.421	1.14828268078229e-85	naive_LEF1	EMB
FERMT3	1.05907102934794e-89	-0.480726099881148	0.311	0.465	1.63764153268071e-85	naive_LEF1	FERMT3
ID2	1.32637942962955e-89	-0.596544833892733	0.226	0.385	2.05098051203617e-85	naive_LEF1	ID2
MIEN1	1.60958628299856e-89	-0.457364872581976	0.179	0.34	2.48890326940067e-85	naive_LEF1	MIEN1
TOX	1.63443614720808e-89	-0.384708205773609	0.026	0.149	2.52732861442785e-85	naive_LEF1	TOX
OSTF1	1.86049420626982e-89	-0.482664119009016	0.34	0.485	2.87688219115503e-85	naive_LEF1	OSTF1
SRSF2	2.44672985506333e-89	-0.471459244716775	0.522	0.631	3.78337837488442e-85	naive_LEF1	SRSF2
RHOG	3.09261331012728e-89	-0.455571184049649	0.449	0.582	4.78210796144982e-85	naive_LEF1	RHOG
SAT1	6.03957823278585e-89	-0.55321827661488	0.394	0.524	9.33899982135676e-85	naive_LEF1	SAT1
PXN	8.92971146781848e-89	-0.476251169727897	0.275	0.43	1.38080128426877e-84	naive_LEF1	PXN
AC020916.1	1.28237816090484e-88	-0.412541973745885	0.021	0.14	1.98294135020715e-84	naive_LEF1	AC020916.1
TESC	1.63981922396298e-88	-0.337178378636809	0.018	0.134	2.53565246601396e-84	naive_LEF1	TESC
PRKCB	2.46002063414823e-88	-0.508260927900038	0.26	0.42	3.80392990658341e-84	naive_LEF1	PRKCB
SELENOS	4.0312312473973e-88	-0.43526081526886	0.097	0.248	6.23349287785045e-84	naive_LEF1	SELENOS
ANXA4	5.40611823540261e-88	-0.338453098985056	0.02	0.137	8.35948062740306e-84	naive_LEF1	ANXA4
PLEKHG3	9.28727119630597e-88	-0.344697859075292	0.016	0.13	1.43609074508479e-83	naive_LEF1	PLEKHG3
JMJD6	2.44866762908539e-87	-0.426746991351947	0.081	0.225	3.78637475485474e-83	naive_LEF1	JMJD6
TMEM59	3.40282207391263e-87	-0.438966094291754	0.488	0.607	5.2617837728911e-83	naive_LEF1	TMEM59
TMED9	3.45889577784026e-87	-0.451189909775329	0.248	0.401	5.34849054127439e-83	naive_LEF1	TMED9
ATXN1	6.39812135289138e-87	-0.390468075767097	0.053	0.188	9.89341504797595e-83	naive_LEF1	ATXN1
ALDOA	9.6330409616656e-87	-0.393000383327365	0.722	0.781	1.48955712390235e-82	naive_LEF1	ALDOA
SNRPB	1.04540696987074e-86	-0.433250295339661	0.503	0.622	1.61651279751112e-82	naive_LEF1	SNRPB
SYTL2	1.09456981858797e-86	-0.407557456594638	0.042	0.171	1.69253331048258e-82	naive_LEF1	SYTL2
PRELID1	1.15398449160398e-86	-0.464133235081865	0.35	0.49	1.78440621936723e-82	naive_LEF1	PRELID1
TRGV10	1.16063600752179e-86	-0.673180040296534	0.059	0.194	1.79469145843095e-82	naive_LEF1	TRGV10
SEC61G	1.24684475538384e-86	-0.435643349137079	0.511	0.618	1.92799604525003e-82	naive_LEF1	SEC61G
FAM49B	3.68802451955741e-86	-0.457320259845587	0.39	0.529	5.70279231459163e-82	naive_LEF1	FAM49B
COPE	4.42043222929094e-86	-0.425207559035344	0.458	0.58	6.83531435615258e-82	naive_LEF1	COPE
GAB3	4.46281178603283e-86	-0.370407730678052	0.038	0.166	6.90084586474256e-82	naive_LEF1	GAB3
CALHM2	5.52065045289509e-86	-0.340842037478501	0.023	0.14	8.53658179531167e-82	naive_LEF1	CALHM2
CALM2	5.94829519600052e-86	-0.375467379122163	0.746	0.803	9.1978488615756e-82	naive_LEF1	CALM2
FKBP5	6.39215740454644e-86	0.368202791814771	0.359	0.187	9.88419299465015e-82	naive_LEF1	FKBP5
SYTL3	9.25921615509845e-86	-0.483474276395802	0.154	0.31	1.43175259406287e-81	naive_LEF1	SYTL3
CDC42EP3	1.04028213924147e-85	-0.442799826351237	0.104	0.254	1.60858827190909e-81	naive_LEF1	CDC42EP3
RPS10	1.04049531117914e-85	0.36199427485807	0.824	0.664	1.60891789967631e-81	naive_LEF1	RPS10
ATP6V0C	1.28608876119622e-85	-0.409439670760492	0.625	0.709	1.98867905143771e-81	naive_LEF1	ATP6V0C
CYCS	2.52160839721174e-85	-0.475976125683511	0.409	0.541	3.89916306460851e-81	naive_LEF1	CYCS
SPSB3	2.70607772003909e-85	-0.440847564024501	0.429	0.564	4.18440797849644e-81	naive_LEF1	SPSB3
GSTK1	2.83387200249958e-85	-0.389690692739174	0.804	0.829	4.3820162774651e-81	naive_LEF1	GSTK1
LILRB1	2.25664113267032e-84	-0.377896068780729	0.018	0.129	3.48944418344812e-80	naive_LEF1	LILRB1
ABHD17A	3.34578828121119e-84	-0.462469282403218	0.143	0.295	5.17359241923686e-80	naive_LEF1	ABHD17A
SLAMF6	3.88700657070841e-84	-0.438861120167755	0.108	0.256	6.01047826028641e-80	naive_LEF1	SLAMF6
TAP2	4.76680418815634e-84	-0.473941500986328	0.343	0.486	7.37090931614616e-80	naive_LEF1	TAP2
MAF	6.72486302368502e-84	-0.347831395202971	0.012	0.119	1.03986556935242e-79	naive_LEF1	MAF
LINC00861	1.01564849068623e-83	0.394812619584504	0.611	0.408	1.57049726114812e-79	naive_LEF1	LINC00861
SPCS2	1.48019979003057e-83	-0.44505347859559	0.348	0.49	2.28883293532426e-79	naive_LEF1	SPCS2
FMNL1	1.53176137542087e-83	-0.470534602535892	0.242	0.4	2.36856261481329e-79	naive_LEF1	FMNL1
NAA50	2.31998965617151e-83	-0.44441984004247	0.117	0.265	3.58740000533801e-79	naive_LEF1	NAA50
COX8A	2.94970830932449e-83	-0.40133405902959	0.589	0.678	4.56113395870845e-79	naive_LEF1	COX8A
PTGDR	3.42758161191458e-83	-0.346175381759061	0.014	0.121	5.30006944650351e-79	naive_LEF1	PTGDR
MIAT	8.23230640391964e-83	-0.397800367372161	0.049	0.177	1.27296153923809e-78	naive_LEF1	MIAT
VOPP1	1.03205201456961e-82	-0.433730956677087	0.148	0.303	1.59586203012899e-78	naive_LEF1	VOPP1
PSAP	1.2503433103609e-82	-0.418914492223495	0.539	0.633	1.93340586081106e-78	naive_LEF1	PSAP
RAB8A	2.04580091154711e-82	-0.430925408940819	0.164	0.317	3.16342194952529e-78	naive_LEF1	RAB8A
PPP1R2	2.87276232977116e-82	0.373151187119358	0.678	0.476	4.44215239052515e-78	naive_LEF1	PPP1R2
RAB5C	4.83873927506026e-82	-0.42678961482328	0.364	0.5	7.48214254102568e-78	naive_LEF1	RAB5C
CD81	7.47525090384189e-82	-0.41097382368902	0.06	0.191	1.15589804726107e-77	naive_LEF1	CD81
UTS2	7.97943425130512e-82	-0.454665634839211	0.14	0.29	1.23385991827931e-77	naive_LEF1	UTS2
RAP1GAP2	1.1753705941938e-81	-0.346453951639435	0.029	0.146	1.81747554980187e-77	naive_LEF1	RAP1GAP2
SAMSN1	1.97749109352898e-81	-0.398411055772369	0.069	0.204	3.05779447792386e-77	naive_LEF1	SAMSN1
ATP6V0E2	2.43082363185914e-81	0.336705902609379	0.41	0.227	3.75878258194379e-77	naive_LEF1	ATP6V0E2
ATP1B3	2.64035306016559e-81	-0.417722400981695	0.11	0.254	4.08277793693406e-77	naive_LEF1	ATP1B3
VAMP2	2.80327444760197e-81	-0.332636557388562	0.855	0.878	4.33470327832692e-77	naive_LEF1	VAMP2
PPA1	5.45227431104444e-81	0.357707223856219	0.517	0.317	8.43085176716801e-77	naive_LEF1	PPA1
SERP1	1.954755435852e-80	0.337851458284454	0.836	0.673	3.02263833045794e-76	naive_LEF1	SERP1
MCOLN2	2.51516415631568e-80	-0.341812360038116	0.023	0.135	3.88919833491094e-76	naive_LEF1	MCOLN2
PTPN22	2.89908899424888e-80	-0.403436651238682	0.081	0.217	4.48286131180705e-76	naive_LEF1	PTPN22
HCLS1	4.27292897807211e-80	-0.348011416203571	0.771	0.81	6.6072300787929e-76	naive_LEF1	HCLS1
SH3KBP1	4.39734482815544e-80	-0.463554866487468	0.324	0.464	6.79961430777675e-76	naive_LEF1	SH3KBP1
USP28	1.15603843413676e-79	-0.358710980190021	0.039	0.159	1.78758223070568e-75	naive_LEF1	USP28
RNF167	1.25225027973953e-79	-0.462757751340296	0.367	0.497	1.93635460756123e-75	naive_LEF1	RNF167
SMAD3	1.39891135314174e-79	-0.323847207730998	0.022	0.131	2.16313662536307e-75	naive_LEF1	SMAD3
TMEM243	3.25871668110348e-79	0.355310384053633	0.519	0.323	5.03895360399032e-75	naive_LEF1	TMEM243
PERP	5.47027224456954e-79	-0.314996059607602	0.017	0.122	8.45868197177787e-75	naive_LEF1	PERP
FBL	5.70488995433257e-79	0.368999206753754	0.67	0.482	8.82147133638446e-75	naive_LEF1	FBL
VPS37B	5.95527313312107e-79	-0.470703234157086	0.154	0.298	9.2086388457451e-75	naive_LEF1	VPS37B
KLF3	6.01080962536862e-79	-0.476245336754771	0.311	0.45	9.2945149237075e-75	naive_LEF1	KLF3
JAZF1	6.65010612275748e-79	-0.357997517915458	0.04	0.159	1.02830590976199e-74	naive_LEF1	JAZF1
MSC	9.50000390479027e-79	-0.305459919636308	0.016	0.12	1.46898560379772e-74	naive_LEF1	MSC
NSA2	1.11473351502808e-78	0.357286047066438	0.74	0.555	1.72371243428791e-74	naive_LEF1	NSA2
VCL	1.76865892666986e-78	-0.360740466613422	0.04	0.159	2.7348772983096e-74	naive_LEF1	VCL
HNRNPLL	3.36842075673652e-78	-0.370570838445711	0.037	0.154	5.20858901614169e-74	naive_LEF1	HNRNPLL
PPP3CC	6.88251630901084e-78	-0.446858369080891	0.275	0.419	1.06424349686235e-73	naive_LEF1	PPP3CC
TRGV8	9.62683601322194e-78	-0.489610765691354	0.015	0.118	1.48859765272451e-73	naive_LEF1	TRGV8
TPI1	1.23897951815064e-77	-0.397672366124271	0.573	0.665	1.91583402891633e-73	naive_LEF1	TPI1
CLSTN3	1.75387715260434e-77	-0.34188662515598	0.044	0.165	2.71202024107209e-73	naive_LEF1	CLSTN3
EPS15	2.52748680662909e-77	-0.434369136734319	0.164	0.31	3.90825284909056e-73	naive_LEF1	EPS15
EIF4A1	3.62823129631183e-77	-0.357001426854242	0.779	0.816	5.61033405348699e-73	naive_LEF1	EIF4A1
PSMB10	3.74279159303556e-77	-0.414127325793011	0.521	0.623	5.78747864031088e-73	naive_LEF1	PSMB10
DYNLL1	6.63291333111396e-77	-0.450414112730847	0.146	0.29	1.02564738839015e-72	naive_LEF1	DYNLL1
LINC00944	7.05122925498544e-77	-0.316049036414554	0.017	0.119	1.0903315796984e-72	naive_LEF1	LINC00944
LINC02084	8.25765364235386e-77	-0.323321155247988	0.026	0.136	1.27688098271718e-72	naive_LEF1	LINC02084
PIM1	1.22256655439998e-76	0.38868794215553	0.497	0.312	1.8904546630687e-72	naive_LEF1	PIM1
REL	2.05326217214631e-76	-0.468438188984666	0.186	0.332	3.17495929678984e-72	naive_LEF1	REL
EPB41L4A-AS1	2.43491676509787e-76	0.339555019112099	0.457	0.269	3.76511179387084e-72	naive_LEF1	EPB41L4A-AS1
PIEZO1	2.56544909132172e-76	-0.32981202419531	0.025	0.134	3.96695392991078e-72	naive_LEF1	PIEZO1
NDUFA1	2.5785607623377e-76	-0.334507315604576	0.712	0.767	3.98722850680278e-72	naive_LEF1	NDUFA1
IDI1	3.23936319888555e-76	-0.455440096310652	0.129	0.268	5.00902731443672e-72	naive_LEF1	IDI1
XCL1	3.59369775560797e-76	-0.350840576861896	0.011	0.107	5.55693483949661e-72	naive_LEF1	XCL1
CD226	4.91833968439723e-76	-0.334801868885772	0.036	0.151	7.60522865398343e-72	naive_LEF1	CD226
CD3D	1.90714176722365e-75	-0.322137639880806	0.923	0.933	2.94901331465792e-71	naive_LEF1	CD3D
CCDC107	2.00123315030507e-75	-0.430402006133022	0.186	0.332	3.09450682031673e-71	naive_LEF1	CCDC107
NDUFB10	3.18911634410651e-75	-0.408246325000704	0.429	0.545	4.9313306028919e-71	naive_LEF1	NDUFB10
CCDC18-AS1	3.919987244826e-75	0.344148002635686	0.461	0.277	6.06147627667444e-71	naive_LEF1	CCDC18-AS1
GNG5	5.83159730838257e-75	-0.418393960679719	0.445	0.558	9.01739891795197e-71	naive_LEF1	GNG5
MED15	1.54488727627712e-74	-0.443914551884543	0.263	0.407	2.38885919530731e-70	naive_LEF1	MED15
EML4	1.76864914798833e-74	-0.461881542660967	0.293	0.431	2.73486217753435e-70	naive_LEF1	EML4
RNF149	4.96040371594033e-74	-0.423792100735625	0.3	0.437	7.67027226595854e-70	naive_LEF1	RNF149
SS18L2	6.28550209229415e-74	-0.408673689362554	0.211	0.356	9.71927188531445e-70	naive_LEF1	SS18L2
CTSD	9.08335631316021e-74	-0.44885378230821	0.413	0.524	1.40455938670396e-69	naive_LEF1	CTSD
ATP6V0E1	9.1549949784687e-74	-0.366406427422433	0.6	0.685	1.41563687352062e-69	naive_LEF1	ATP6V0E1
SERTAD3	9.23549048970531e-74	-0.352113436425826	0.028	0.134	1.42808389442313e-69	naive_LEF1	SERTAD3
ATP6V0B	1.07965161130121e-73	-0.406091702052559	0.244	0.386	1.66946528655506e-69	naive_LEF1	ATP6V0B
MYOM2	1.1562433717846e-73	-0.591434465716508	0.023	0.126	1.78789912579052e-69	naive_LEF1	MYOM2
UBE2F	1.36882813898964e-73	-0.421472693617517	0.151	0.291	2.11661895131969e-69	naive_LEF1	UBE2F
AC243960.1	1.56959983424118e-73	0.320666922151649	0.409	0.233	2.42707222368713e-69	naive_LEF1	AC243960.1
ZBTB1	2.03538069189438e-73	-0.446109537672801	0.216	0.36	3.14730916387628e-69	naive_LEF1	ZBTB1
TSEN54	2.26879479965912e-73	-0.443530502457918	0.283	0.42	3.50823739871289e-69	naive_LEF1	TSEN54
RHBDF2	2.92083807417358e-73	-0.368594218802591	0.063	0.186	4.5164919140946e-69	naive_LEF1	RHBDF2
ATP5PO	4.38562990119558e-73	0.335224238720566	0.813	0.65	6.78149951621873e-69	naive_LEF1	ATP5PO
PMAIP1	4.71628162859348e-73	-0.41296646781465	0.046	0.161	7.2927862822941e-69	naive_LEF1	PMAIP1
DNAJA1	4.76847423359475e-73	-0.45238426806563	0.28	0.418	7.37349170740757e-69	naive_LEF1	DNAJA1
SERTAD1	6.32307121220791e-73	-0.364728819127655	0.027	0.132	9.77736501543709e-69	naive_LEF1	SERTAD1
BLOC1S1	7.5457647965707e-73	-0.429237728418104	0.388	0.511	1.16680161049373e-68	naive_LEF1	BLOC1S1
TUBA1C	8.5378138329648e-73	-0.385273186901016	0.085	0.214	1.32020215299135e-68	naive_LEF1	TUBA1C
KMT2E	9.35503183903051e-73	-0.403095580574305	0.553	0.643	1.44656857326929e-68	naive_LEF1	KMT2E
NPC1	1.45558866964904e-72	-0.32654357082574	0.036	0.146	2.25077675987832e-68	naive_LEF1	NPC1
BTN3A2	1.8031298255961e-72	-0.432286480687693	0.468	0.573	2.78817964931924e-68	naive_LEF1	BTN3A2
VCP	1.86819740632589e-72	-0.428195403217883	0.37	0.495	2.88879364940172e-68	naive_LEF1	VCP
TPM4	1.98941279471182e-72	-0.433423484252947	0.109	0.244	3.07622900446289e-68	naive_LEF1	TPM4
DNAJB6	2.6324151070175e-72	-0.421516924177377	0.276	0.416	4.07050347998115e-68	naive_LEF1	DNAJB6
RORA	3.0087082010287e-72	-0.450744158295046	0.233	0.375	4.65236549125068e-68	naive_LEF1	RORA
SKAP1	3.72661196553501e-72	-0.422560928631091	0.417	0.536	5.76246008230679e-68	naive_LEF1	SKAP1
GLTP	4.95152167402706e-72	-0.402319269778307	0.136	0.275	7.65653796454804e-68	naive_LEF1	GLTP
SP140	1.1034785705555e-71	-0.381657166419173	0.091	0.22	1.70630891364996e-67	naive_LEF1	SP140
PDE4D	1.1066449586528e-71	-0.435636887514644	0.102	0.231	1.71120509956482e-67	naive_LEF1	PDE4D
ORAI1	2.18795312948944e-71	-0.383399928475998	0.101	0.234	3.38323192412952e-67	naive_LEF1	ORAI1
PATL2	2.76145987589735e-71	-0.44513429210635	0.103	0.235	4.27004540610007e-67	naive_LEF1	PATL2
ICAM3	4.7519545282726e-71	-0.352789620232044	0.669	0.73	7.34794728706792e-67	naive_LEF1	ICAM3
RCBTB2	6.69917271823113e-71	-0.346683984477854	0.04	0.151	1.03589307742008e-66	naive_LEF1	RCBTB2
SLC2A3	8.91558684679547e-71	-0.486584170102315	0.284	0.425	1.37861719411998e-66	naive_LEF1	SLC2A3
TAP1	1.41924581750915e-70	-0.442619762080173	0.391	0.509	2.1945798076144e-66	naive_LEF1	TAP1
GPRIN3	1.85558884635123e-70	-0.372920338990427	0.072	0.194	2.8692970331129e-66	naive_LEF1	GPRIN3
MAP4K1	1.92459479071527e-70	-0.428645916404201	0.217	0.358	2.97600092488302e-66	naive_LEF1	MAP4K1
NDUFB7	1.96346678412541e-70	-0.421197317566639	0.341	0.465	3.03610868829312e-66	naive_LEF1	NDUFB7
LAPTM4A	5.71554089488046e-70	-0.395580572587541	0.194	0.333	8.83794088575366e-66	naive_LEF1	LAPTM4A
ARF5	5.74396598046391e-70	-0.364887712802393	0.527	0.615	8.88189459559134e-66	naive_LEF1	ARF5
GTF3C1	6.43429561086747e-70	-0.407484093882789	0.081	0.205	9.94935130308437e-66	naive_LEF1	GTF3C1
FOS	7.35157804235221e-70	-0.632281662892368	0.017	0.111	1.13677451268892e-65	naive_LEF1	FOS
OGDH	1.7350418423949e-69	-0.390084213878433	0.134	0.269	2.68289520089524e-65	naive_LEF1	OGDH
AC007952.4	2.14843414912696e-69	-0.541249669498701	0.157	0.292	3.32212372479502e-65	naive_LEF1	AC007952.4
CD47	4.2378117526522e-69	-0.416782802387747	0.312	0.445	6.5529283131261e-65	naive_LEF1	CD47
HMGN4	5.33446212040259e-69	-0.410090557881166	0.22	0.356	8.24867877677852e-65	naive_LEF1	HMGN4
UXT	6.68002684567703e-69	0.320704928865986	0.795	0.64	1.03293255114704e-64	naive_LEF1	UXT
PTGER2	1.14339054057324e-68	-0.438667396537939	0.136	0.272	1.7680247928884e-64	naive_LEF1	PTGER2
PSMD8	1.42216224371096e-68	-0.397657941302017	0.321	0.454	2.19908947745026e-64	naive_LEF1	PSMD8
KLRF1	1.92396215143484e-68	-0.367814136629351	0.014	0.105	2.97502267476369e-64	naive_LEF1	KLRF1
MT2A	2.3288400336159e-68	-0.583137961529834	0.413	0.522	3.60108534398026e-64	naive_LEF1	MT2A
TMED2	5.09572934772754e-68	-0.387270200032942	0.392	0.507	7.87952629039109e-64	naive_LEF1	TMED2
IKZF3	5.71180117325616e-68	-0.436981946893967	0.257	0.393	8.832158154206e-64	naive_LEF1	IKZF3
MAPK1IP1L	9.3192218900034e-68	-0.412288935113863	0.301	0.432	1.44103128085123e-63	naive_LEF1	MAPK1IP1L
CASP8	1.02632545423578e-67	-0.41328841771938	0.28	0.417	1.58700704988478e-63	naive_LEF1	CASP8
ARHGAP25	1.37770131955533e-67	-0.424537924388499	0.195	0.33	2.1303395504284e-63	naive_LEF1	ARHGAP25
AKIRIN2	1.74690751183079e-67	-0.401653302713582	0.148	0.281	2.70124308554394e-63	naive_LEF1	AKIRIN2
CRLF3	1.76380757316122e-67	0.300587551327531	0.395	0.227	2.7273756503792e-63	naive_LEF1	CRLF3
RAPGEF1	1.90082452933318e-67	-0.339360240752402	0.053	0.165	2.93924496970789e-63	naive_LEF1	RAPGEF1
SELENOT	2.52366081631706e-67	-0.393357094243513	0.313	0.443	3.90233672027106e-63	naive_LEF1	SELENOT
DDOST	2.69389923561661e-67	-0.384466179694039	0.451	0.559	4.16557638803396e-63	naive_LEF1	DDOST
HSPD1	2.76574464659137e-67	0.320974078175679	0.471	0.292	4.27667094702423e-63	naive_LEF1	HSPD1
TMEM109	3.4050191400525e-67	-0.415391832776129	0.301	0.433	5.26518109626319e-63	naive_LEF1	TMEM109
SUN2	3.62034796291721e-67	-0.37827482989396	0.622	0.704	5.59814405505888e-63	naive_LEF1	SUN2
HNRNPA3	5.92747264632996e-67	-0.386971055388732	0.567	0.655	9.16565095302002e-63	naive_LEF1	HNRNPA3
RNPEPL1	7.56477065930536e-67	-0.377458332124423	0.118	0.249	1.16974048704839e-62	naive_LEF1	RNPEPL1
STK10	8.39959546377286e-67	-0.429023465368213	0.331	0.455	1.2988294465632e-62	naive_LEF1	STK10
GET3	9.06016990981274e-67	-0.367429375133761	0.142	0.275	1.40097407315434e-62	naive_LEF1	GET3
PYCARD	1.06252892538602e-66	-0.413092646384225	0.169	0.302	1.64298847732441e-62	naive_LEF1	PYCARD
UBE2L3	1.46854929888717e-66	-0.407513104749658	0.295	0.424	2.27081778086924e-62	naive_LEF1	UBE2L3
PREX1	1.5286650107472e-66	-0.386784978438112	0.112	0.239	2.3637747061184e-62	naive_LEF1	PREX1
SEC11C	2.22482771231848e-66	-0.391017492885897	0.192	0.328	3.44025109155806e-62	naive_LEF1	SEC11C
BRK1	2.25797430590354e-66	-0.348811849449759	0.561	0.647	3.49150566921865e-62	naive_LEF1	BRK1
SIGIRR	3.19062766303212e-66	-0.384785937489219	0.532	0.623	4.93366755534657e-62	naive_LEF1	SIGIRR
SH3BP2	3.92967198139485e-66	-0.36036834304673	0.079	0.199	6.07645178483086e-62	naive_LEF1	SH3BP2
B4GALT1	4.86099155388715e-66	-0.414025918778999	0.147	0.277	7.51655123977571e-62	naive_LEF1	B4GALT1
PSTPIP1	6.68174205380766e-66	-0.402182859847206	0.224	0.36	1.03319777378028e-61	naive_LEF1	PSTPIP1
SH3BGRL	9.65077299698379e-66	-0.370912186705511	0.552	0.628	1.4922990285236e-61	naive_LEF1	SH3BGRL
HLA-F	1.29249052387726e-65	-0.332455392759917	0.762	0.804	1.99857809707141e-61	naive_LEF1	HLA-F
SELENOH	2.29695272627456e-65	0.317993697969689	0.678	0.498	3.55177800063836e-61	naive_LEF1	SELENOH
CEP78	2.4633391835338e-65	-0.367220840018197	0.064	0.178	3.80906137949831e-61	naive_LEF1	CEP78
SON	2.58700749180073e-65	-0.317504597760196	0.821	0.846	4.00028968457148e-61	naive_LEF1	SON
TNIP1	3.14336891176821e-65	-0.408109698117731	0.276	0.402	4.86059134826719e-61	naive_LEF1	TNIP1
DEK	3.74809719179474e-65	-0.424006324133609	0.303	0.43	5.7956826876722e-61	naive_LEF1	DEK
UBE2L6	3.87582612348579e-65	-0.414768995349108	0.356	0.475	5.99318993474608e-61	naive_LEF1	UBE2L6
HMGB2	3.97088742228848e-65	-0.442953134520914	0.319	0.444	6.14018322108467e-61	naive_LEF1	HMGB2
CARD16	4.40233779491975e-65	-0.408767233484111	0.276	0.406	6.80733493228441e-61	naive_LEF1	CARD16
PSMB8	4.70717338728627e-65	-0.373966916579857	0.591	0.663	7.27870220876076e-61	naive_LEF1	PSMB8
CASP4	6.62169830690529e-65	-0.431032465579818	0.305	0.43	1.02391320919677e-60	naive_LEF1	CASP4
INPP5D	9.21493830604442e-65	-0.400605297830852	0.187	0.32	1.42490591026365e-60	naive_LEF1	INPP5D
PPP1R16B	9.95745090312281e-65	-0.322091373113411	0.044	0.15	1.53972063314988e-60	naive_LEF1	PPP1R16B
CAPZB	1.19320009607758e-64	-0.318005599309164	0.782	0.816	1.84504530856476e-60	naive_LEF1	CAPZB
IFI16	2.59709696470504e-64	-0.420161934441614	0.184	0.316	4.0158910365234e-60	naive_LEF1	IFI16
SRRM2	3.46675998719399e-64	-0.41622390086714	0.425	0.536	5.36065096819807e-60	naive_LEF1	SRRM2
FUT11	3.97645218912678e-64	-0.311996919664905	0.042	0.146	6.14878802004674e-60	naive_LEF1	FUT11
MVD	5.36726729849029e-64	-0.347221645245218	0.085	0.205	8.29940542365554e-60	naive_LEF1	MVD
MYADM	6.10652947736986e-64	-0.476490096544715	0.124	0.249	9.44252653085702e-60	naive_LEF1	MYADM
PPP1R12A	6.7152206769178e-64	-0.409236362108081	0.272	0.405	1.0383745732718e-59	naive_LEF1	PPP1R12A
CNOT6L	7.08062095404586e-64	-0.423305256510038	0.223	0.351	1.09487641812411e-59	naive_LEF1	CNOT6L
FKBP11	9.67497090950534e-64	-0.448850299278242	0.261	0.385	1.49604075173681e-59	naive_LEF1	FKBP11
ZBP1	1.8047971244695e-63	-0.35790077903014	0.076	0.191	2.79075779356719e-59	naive_LEF1	ZBP1
ITM2A	2.73571700555544e-63	-0.524432881469839	0.43	0.523	4.23023920569037e-59	naive_LEF1	ITM2A
KIF21A	2.96215495175109e-63	-0.307323652199813	0.032	0.129	4.58038020189271e-59	naive_LEF1	KIF21A
MAP4	7.28833085623255e-63	-0.374906257634929	0.125	0.252	1.12699460029924e-58	naive_LEF1	MAP4
EMD	1.92892560661802e-62	-0.398555475060039	0.443	0.54	2.98269766551345e-58	naive_LEF1	EMD
LAMP1	2.21723461435259e-62	-0.382908465367735	0.443	0.542	3.4285098841734e-58	naive_LEF1	LAMP1
EIF2A	2.58440356567586e-62	0.31190255355065	0.475	0.301	3.99626323360458e-58	naive_LEF1	EIF2A
DERL1	3.17963265856619e-62	-0.388463056950451	0.162	0.288	4.9166659799409e-58	naive_LEF1	DERL1
TRADD	4.06778198459785e-62	-0.376666985047917	0.13	0.256	6.29001128278365e-58	naive_LEF1	TRADD
ATF7IP	4.27932132167069e-62	-0.416645379192946	0.249	0.38	6.61711455969939e-58	naive_LEF1	ATF7IP
NDUFA13	3.06631000134377e-61	-0.311444613093835	0.655	0.711	4.74143515507788e-57	naive_LEF1	NDUFA13
MAPKAPK2	9.73640088955156e-61	-0.318779475773811	0.053	0.158	1.50553966955136e-56	naive_LEF1	MAPKAPK2
CD84	1.18552689143833e-60	-0.368913790757696	0.104	0.223	1.83318023223109e-56	naive_LEF1	CD84
PPP4C	1.30908292549437e-60	-0.379032836787121	0.296	0.417	2.02423492769195e-56	naive_LEF1	PPP4C
C4orf48	1.79474180990851e-60	-0.374611459690573	0.165	0.291	2.77520926066154e-56	naive_LEF1	C4orf48
SNRPG	2.64897747370181e-60	-0.375130956205955	0.441	0.534	4.09611386758511e-56	naive_LEF1	SNRPG
SELPLG	5.46134873885434e-60	-0.395274442575096	0.499	0.585	8.44488355489047e-56	naive_LEF1	SELPLG
NCR3	8.30152623654055e-60	-0.430223581318145	0.077	0.186	1.28366500195626e-55	naive_LEF1	NCR3
BATF	2.00097208076189e-59	-0.323095977332764	0.063	0.17	3.09410312848212e-55	naive_LEF1	BATF
YPEL5	4.30811810483375e-59	-0.422868115378382	0.341	0.453	6.66164302550443e-55	naive_LEF1	YPEL5
MTPN	4.32948481403985e-59	-0.407511525121935	0.254	0.377	6.69468236794981e-55	naive_LEF1	MTPN
WNK1	4.81544243726416e-59	-0.396321902545252	0.206	0.331	7.44611864074157e-55	naive_LEF1	WNK1
EMC7	6.12188743155263e-59	-0.361526728952449	0.188	0.313	9.46627453540983e-55	naive_LEF1	EMC7
TRPV2	7.55083401416451e-59	-0.352823646568333	0.147	0.271	1.16758546361026e-54	naive_LEF1	TRPV2
UBE2A	3.83564879618628e-58	-0.329704622700243	0.103	0.218	5.93106373354284e-54	naive_LEF1	UBE2A
TMEM9B	7.14081588153275e-58	-0.35356619522125	0.176	0.3	1.10418435976141e-53	naive_LEF1	TMEM9B
BAK1	9.60417731675868e-58	-0.319083027343975	0.068	0.173	1.48509393849039e-53	naive_LEF1	BAK1
PSMB6	1.18471497891997e-57	-0.345504424544091	0.349	0.461	1.83192477190395e-53	naive_LEF1	PSMB6
TRBV13	1.68750055594653e-57	-1.29059481321899	0.033	0.124	2.60938210966012e-53	naive_LEF1	TRBV13
GATA3	1.84347577716281e-57	-0.437916050644583	0.136	0.255	2.85056659422685e-53	naive_LEF1	GATA3
KCNAB2	2.31582378963996e-57	-0.387336364236626	0.285	0.404	3.58095832592028e-53	naive_LEF1	KCNAB2
CYB561D2	3.91855411811161e-57	-0.370205376762844	0.146	0.264	6.05926023283599e-53	naive_LEF1	CYB561D2
RAB37	5.00883657857202e-57	-0.424289620227315	0.216	0.337	7.74516400144592e-53	naive_LEF1	RAB37
CCDC12	5.33453449717809e-57	-0.375590678008527	0.246	0.365	8.24879069298648e-53	naive_LEF1	CCDC12
TRAV26-2	8.28304719382119e-57	-0.671922452778949	0.025	0.11	1.28080758758057e-52	naive_LEF1	TRAV26-2
PDE4B	9.97265230608773e-57	-0.427358332978775	0.175	0.294	1.54207122609035e-52	naive_LEF1	PDE4B
GOLGA7	1.5068568669673e-56	-0.368095519135772	0.234	0.354	2.33005277339153e-52	naive_LEF1	GOLGA7
NDUFA6	3.88521172699612e-56	-0.368828306776002	0.327	0.44	6.00770289345409e-52	naive_LEF1	NDUFA6
ZAP70	5.8742437120208e-56	-0.317965175555162	0.771	0.798	9.08334305189776e-52	naive_LEF1	ZAP70
NPDC1	9.15491485704275e-56	-0.303733260005317	0.035	0.125	1.41562448434452e-51	naive_LEF1	NPDC1
RALY	3.02569862914568e-55	-0.348074611501831	0.497	0.581	4.67863779024797e-51	naive_LEF1	RALY
WAS	3.61712480909516e-55	-0.322736024461913	0.567	0.641	5.59316009230385e-51	naive_LEF1	WAS
TRBC1	5.92799729661284e-55	-0.528801065660602	0.432	0.533	9.16646221975244e-51	naive_LEF1	TRBC1
CDC42	8.89587407701888e-55	-0.32267625776023	0.673	0.719	1.37556900852943e-50	naive_LEF1	CDC42
IFI27L2	1.51826891298437e-54	-0.371655733728415	0.202	0.319	2.34769922014773e-50	naive_LEF1	IFI27L2
AP2M1	1.74919552012504e-54	-0.356113223309094	0.446	0.534	2.70478103276935e-50	naive_LEF1	AP2M1
RNF7	1.9931818821318e-54	-0.344356787889637	0.41	0.505	3.0820571443404e-50	naive_LEF1	RNF7
RAC1	5.60155193437273e-54	-0.375025360098668	0.386	0.489	8.66167975612055e-50	naive_LEF1	RAC1
SH3GLB1	1.03290546712232e-53	-0.363388871235509	0.169	0.286	1.59718172381124e-49	naive_LEF1	SH3GLB1
CIB1	2.59420969075751e-53	-0.342861675791912	0.515	0.593	4.01142644481833e-49	naive_LEF1	CIB1
CAPZA1	2.80433159367918e-53	-0.371577924645972	0.331	0.44	4.33633794330612e-49	naive_LEF1	CAPZA1
BCAP31	4.01055669586523e-53	-0.341254818068609	0.484	0.564	6.20152381881641e-49	naive_LEF1	BCAP31
WDR83OS	4.06947848498718e-53	-0.320302928541674	0.533	0.608	6.29263458133568e-49	naive_LEF1	WDR83OS
IL12RB1	7.82962523915458e-53	-0.339543716775094	0.126	0.238	1.21069495073047e-48	naive_LEF1	IL12RB1
TIPARP	9.81482986226384e-53	-0.300640071010653	0.051	0.144	1.51766714160186e-48	naive_LEF1	TIPARP
LMAN2	1.3018433986757e-52	-0.359554039026258	0.333	0.438	2.01304044737224e-48	naive_LEF1	LMAN2
TMED5	2.3233893924643e-52	-0.351423566227768	0.142	0.255	3.59265701756754e-48	naive_LEF1	TMED5
ATP5MF	2.43518787957543e-52	-0.317063938296192	0.538	0.608	3.76553101818748e-48	naive_LEF1	ATP5MF
SF3B2	2.46846791399216e-52	-0.326960238682871	0.592	0.647	3.81699193540608e-48	naive_LEF1	SF3B2
BZW1	5.19029780877649e-52	-0.338193545165703	0.53	0.603	8.02575750171109e-48	naive_LEF1	BZW1
EIF4G2	5.74486610915019e-52	-0.336638561873714	0.598	0.655	8.88328646457894e-48	naive_LEF1	EIF4G2
LIME1	1.16094363528122e-51	-0.328820122548427	0.804	0.812	1.79516714323535e-47	naive_LEF1	LIME1
TRAPPC1	1.50751410641495e-51	-0.34919320583155	0.509	0.58	2.33106906274944e-47	naive_LEF1	TRAPPC1
SF3B5	2.04669676449212e-51	-0.334947562593242	0.444	0.533	3.16480720693416e-47	naive_LEF1	SF3B5
ELOVL1	2.19157872735635e-51	-0.328658507585405	0.119	0.229	3.38883818611112e-47	naive_LEF1	ELOVL1
PSMB2	2.74027516199419e-51	-0.358569661781812	0.204	0.317	4.23728748299162e-47	naive_LEF1	PSMB2
SRI	3.54591435021451e-51	-0.344344207055112	0.288	0.4	5.4830473597367e-47	naive_LEF1	SRI
ATP2A3	3.83353179851322e-51	-0.371006585568134	0.233	0.349	5.927790220041e-47	naive_LEF1	ATP2A3
SDF2L1	3.86050472776823e-51	-0.354920776413012	0.154	0.268	5.96949846054801e-47	naive_LEF1	SDF2L1
RBM8A	4.12190079145918e-51	-0.336134748925746	0.478	0.556	6.37369519383333e-47	naive_LEF1	RBM8A
VASP	8.88833623028791e-51	-0.371597787751661	0.291	0.4	1.37440343128942e-46	naive_LEF1	VASP
ARPP19	1.77572193512833e-50	-0.334361856136383	0.135	0.245	2.74579882828893e-46	naive_LEF1	ARPP19
PSMA6	1.91549788884331e-50	-0.346649458832336	0.365	0.459	2.96193438551841e-46	naive_LEF1	PSMA6
SCAMP2	3.21911529178295e-50	-0.33914741237321	0.293	0.402	4.97771797568398e-46	naive_LEF1	SCAMP2
ATG2A	3.8503821604538e-50	-0.306236560612603	0.067	0.163	5.9538459347097e-46	naive_LEF1	ATG2A
AGTRAP	5.06387116500089e-50	-0.315019160658514	0.112	0.219	7.83026398244088e-46	naive_LEF1	AGTRAP
LRP10	5.74122115702893e-50	-0.351851847740892	0.277	0.388	8.87765027511383e-46	naive_LEF1	LRP10
CAPN1	6.61096583656349e-50	-0.337681169911243	0.175	0.286	1.02225364730781e-45	naive_LEF1	CAPN1
MOB1A	9.87482043349413e-50	-0.377739108562728	0.263	0.374	1.5269434836312e-45	naive_LEF1	MOB1A
OTUB1	1.06079014270068e-49	-0.328938172227877	0.443	0.53	1.64029979765806e-45	naive_LEF1	OTUB1
AC020659.1	1.08391648361949e-49	-0.395409948999604	0.066	0.16	1.67606005862082e-45	naive_LEF1	AC020659.1
COX7B	1.14964677575293e-49	-0.327942705942224	0.471	0.555	1.77769880934676e-45	naive_LEF1	COX7B
RBM39	1.53322252082492e-49	-0.338137568867962	0.575	0.638	2.37082198395157e-45	naive_LEF1	RBM39
PIP4K2A	1.67252954515966e-49	-0.328292577041183	0.108	0.213	2.58623243568039e-45	naive_LEF1	PIP4K2A
TMCO1	2.89970808576148e-49	-0.335266273092874	0.194	0.307	4.48381861301298e-45	naive_LEF1	TMCO1
SNX5	5.43942297255456e-49	-0.307578535102164	0.107	0.212	8.41097974246112e-45	naive_LEF1	SNX5
RPS6KA1	6.18778722413047e-49	-0.360411865005247	0.219	0.329	9.56817538467295e-45	naive_LEF1	RPS6KA1
CTSS	6.4449293780912e-49	-0.345843537199892	0.302	0.412	9.96579429734242e-45	naive_LEF1	CTSS
ZNF331	1.12638082757088e-48	-0.618216767844449	0.129	0.229	1.74172267367285e-44	naive_LEF1	ZNF331
KLRC2	1.31236655221923e-48	-0.802968945179882	0.096	0.192	2.02931239969659e-44	naive_LEF1	KLRC2
SYTL1	1.50106352512192e-48	-0.352280185120366	0.461	0.552	2.32109452889603e-44	naive_LEF1	SYTL1
COX17	2.10459582382321e-48	-0.347777293912328	0.179	0.29	3.25433652237782e-44	naive_LEF1	COX17
LASP1	3.08756519091675e-48	-0.359882555411964	0.206	0.315	4.77430205471457e-44	naive_LEF1	LASP1
ARL5A	5.74923120109988e-48	-0.341052814358975	0.241	0.349	8.89003620626075e-44	naive_LEF1	ARL5A
IGF2R	6.17197718761192e-48	-0.310588884560259	0.091	0.192	9.54372832520431e-44	naive_LEF1	IGF2R
SLC66A3	6.69589649982211e-48	-0.323839369411622	0.14	0.248	1.03538647576749e-43	naive_LEF1	SLC66A3
PIN1	1.17214293591086e-47	-0.345275094442534	0.266	0.373	1.81248462179896e-43	naive_LEF1	PIN1
SMIM29	1.75490568005145e-47	-0.304838467360968	0.111	0.213	2.71361065306355e-43	naive_LEF1	SMIM29
ELOC	4.71377849249986e-47	-0.334844577504531	0.248	0.354	7.28891568295253e-43	naive_LEF1	ELOC
ELOVL5	9.07088540414992e-47	-0.344489374506649	0.2	0.307	1.4026310100437e-42	naive_LEF1	ELOVL5
MYDGF	2.23394934571236e-46	-0.343962871325248	0.229	0.334	3.45435587327502e-42	naive_LEF1	MYDGF
TMBIM1	3.56010950304157e-46	-0.325751083647335	0.182	0.29	5.50499732455317e-42	naive_LEF1	TMBIM1
SUPT4H1	4.55439796687767e-46	-0.352640652934864	0.236	0.34	7.04246557618294e-42	naive_LEF1	SUPT4H1
SRPK2	4.92233658350934e-46	-0.347099464257163	0.229	0.337	7.61140905908049e-42	naive_LEF1	SRPK2
GNAI3	6.03762594670522e-46	-0.323667754068213	0.154	0.259	9.33598100139029e-42	naive_LEF1	GNAI3
EHD1	6.25884898013785e-46	-0.330197514155223	0.184	0.293	9.67805817798716e-42	naive_LEF1	EHD1
SHKBP1	8.02527870176717e-46	-0.34043397998914	0.262	0.363	1.24094884565426e-41	naive_LEF1	SHKBP1
MAPK1	8.27219251804724e-46	-0.311934339433814	0.091	0.187	1.27912912906565e-41	naive_LEF1	MAPK1
PIK3R5	8.34236889512833e-46	-0.34386721591941	0.211	0.32	1.28998050225369e-41	naive_LEF1	PIK3R5
KPNA2	1.58701575724026e-45	-0.30584929567863	0.07	0.16	2.45400246542062e-41	naive_LEF1	KPNA2
APOL6	1.94504666184629e-45	-0.348096087868603	0.156	0.26	3.00762565321291e-41	naive_LEF1	APOL6
JAK1	2.70180972844166e-45	-0.313928208017395	0.607	0.653	4.17780838308935e-41	naive_LEF1	JAK1
CD164	3.11736137829404e-45	-0.336585551428014	0.345	0.443	4.82037589925608e-41	naive_LEF1	CD164
MAGOH	3.14551782350328e-45	-0.324557059588633	0.321	0.417	4.86391421048313e-41	naive_LEF1	MAGOH
CANX	4.9433168774031e-45	-0.350780972372706	0.334	0.433	7.64385088752842e-41	naive_LEF1	CANX
CMTM3	1.38967048580795e-44	-0.334389703248737	0.201	0.305	2.14884747220483e-40	naive_LEF1	CMTM3
TCF25	3.11751382778662e-44	-0.327647242370368	0.463	0.545	4.82061163190645e-40	naive_LEF1	TCF25
YARS	3.55424255597815e-44	-0.323235398301624	0.133	0.234	5.49592526430901e-40	naive_LEF1	YARS
MAP2K3	6.97101493361572e-44	-0.303651400659905	0.135	0.236	1.077928039185e-39	naive_LEF1	MAP2K3
RGS19	8.45179912885365e-44	-0.330147924544372	0.209	0.317	1.30690169929464e-39	naive_LEF1	RGS19
EIF3A	9.94607164479426e-44	-0.343089207525451	0.28	0.383	1.53796105843454e-39	naive_LEF1	EIF3A
ARRB2	1.07787205229427e-43	-0.307222258844023	0.568	0.627	1.66671355446263e-39	naive_LEF1	ARRB2
CIAO2B	1.38049378671684e-43	-0.32114797671895	0.337	0.427	2.13465754240024e-39	naive_LEF1	CIAO2B
CNPPD1	1.47538592127692e-43	-0.316972793041757	0.173	0.277	2.28138925007049e-39	naive_LEF1	CNPPD1
SEM1	1.52826541185347e-43	-0.319913465835525	0.353	0.442	2.36315680634902e-39	naive_LEF1	SEM1
COTL1	1.8563564827212e-43	-0.616650804405815	0.635	0.623	2.8704840292318e-39	naive_LEF1	COTL1
GPR108	1.87398915348733e-43	-0.307579695819189	0.15	0.253	2.89774942803745e-39	naive_LEF1	GPR108
SLA	2.02226103269428e-43	-0.343698560433207	0.173	0.275	3.12702223485516e-39	naive_LEF1	SLA
TADA3	2.14774450128073e-43	-0.323130999018346	0.194	0.298	3.32105732233039e-39	naive_LEF1	TADA3
FAM177A1	3.19791128862308e-43	-0.365961102187501	0.184	0.286	4.94493022559786e-39	naive_LEF1	FAM177A1
CCNH	4.98433040548444e-43	-0.364615420090314	0.198	0.3	7.7072701060006e-39	naive_LEF1	CCNH
TINF2	5.77400401635683e-43	-0.33145754239075	0.179	0.28	8.92834241049257e-39	naive_LEF1	TINF2
CISD3	6.08031155118066e-43	-0.304475542789359	0.108	0.203	9.40198575159065e-39	naive_LEF1	CISD3
UBE2J1	7.07948928965822e-43	-0.309099634047763	0.14	0.24	1.09470142885985e-38	naive_LEF1	UBE2J1
OS9	8.37647961751988e-43	-0.328833546174923	0.274	0.373	1.2952550432571e-38	naive_LEF1	OS9
ARIH2	9.67105573016665e-43	-0.343835746632252	0.274	0.37	1.49543534755567e-38	naive_LEF1	ARIH2
INSIG1	1.29591972481601e-42	-0.326883464237888	0.125	0.223	2.00388067048299e-38	naive_LEF1	INSIG1
GABARAPL2	1.62819389793233e-42	-0.315294480703993	0.445	0.522	2.51767622437276e-38	naive_LEF1	GABARAPL2
SF3B4	1.73934406777543e-42	-0.314769304192082	0.233	0.332	2.68954773200115e-38	naive_LEF1	SF3B4
KIF5B	1.83226619386571e-42	-0.332469846846172	0.289	0.387	2.83323321557455e-38	naive_LEF1	KIF5B
UBE2E3	2.01270819560654e-42	-0.309003205427976	0.141	0.24	3.11225068286639e-38	naive_LEF1	UBE2E3
CLEC2D	2.71014165227141e-42	-0.337851374684899	0.515	0.579	4.19069203690728e-38	naive_LEF1	CLEC2D
RHOF	2.90341283145155e-42	-0.326456715427114	0.388	0.474	4.48954726127352e-38	naive_LEF1	RHOF
DNAJB1	3.2283930338906e-42	-0.393882964907074	0.615	0.648	4.99206414830504e-38	naive_LEF1	DNAJB1
NR3C1	3.43905674928975e-42	-0.343042151081313	0.327	0.423	5.31781345142674e-38	naive_LEF1	NR3C1
CBLB	3.86502213911793e-42	-0.348298364116882	0.241	0.341	5.97648373371806e-38	naive_LEF1	CBLB
HSPE1	4.54170861558142e-42	-0.387197408057147	0.465	0.529	7.02284403227355e-38	naive_LEF1	HSPE1
HNRNPUL1	5.1002977061724e-42	-0.335957378705229	0.383	0.468	7.88659034305438e-38	naive_LEF1	HNRNPUL1
PTBP3	6.44607114150486e-42	-0.328794363621595	0.202	0.305	9.96755980610897e-38	naive_LEF1	PTBP3
SIPA1	1.34392665898183e-41	-0.322419522767717	0.168	0.269	2.0781137927836e-37	naive_LEF1	SIPA1
RNF125	1.44052199714516e-41	-0.334904548316784	0.208	0.309	2.22747916418557e-37	naive_LEF1	RNF125
FLOT1	1.58677390785767e-41	-0.365471523063061	0.219	0.316	2.45362849372032e-37	naive_LEF1	FLOT1
GNPTAB	4.42177449118287e-41	-0.304301412864153	0.125	0.221	6.83738989571607e-37	naive_LEF1	GNPTAB
DDX24	5.43903536865365e-41	-0.325398312151797	0.443	0.526	8.41038039054914e-37	naive_LEF1	DDX24
CMTM6	7.6201436135807e-41	-0.307281385231718	0.187	0.286	1.17830280696798e-36	naive_LEF1	CMTM6
SSBP4	1.01567912482366e-40	-0.324365775278095	0.177	0.275	1.57054463071483e-36	naive_LEF1	SSBP4
STARD7	1.14349063967438e-40	-0.316936278431294	0.216	0.314	1.76817957612849e-36	naive_LEF1	STARD7
CALCOCO1	2.17135940760121e-40	-0.308952631799138	0.161	0.258	3.35757305197376e-36	naive_LEF1	CALCOCO1
HPS1	3.45668797818291e-40	-0.32396114109855	0.268	0.364	5.34507662066423e-36	naive_LEF1	HPS1
CHMP2A	4.14755963444953e-40	-0.315485434609197	0.192	0.289	6.41337146274931e-36	naive_LEF1	CHMP2A
WDR1	5.029170631685e-40	-0.328181730333136	0.554	0.598	7.77660654777452e-36	naive_LEF1	WDR1
ADRM1	7.86421002689836e-40	-0.302187552063759	0.246	0.345	1.21604279645929e-35	naive_LEF1	ADRM1
SCAND1	1.52018175899768e-39	-0.315469282489692	0.451	0.518	2.35065705393812e-35	naive_LEF1	SCAND1
PTPN4	1.77653622187197e-39	-0.328416258540713	0.259	0.357	2.74705795988063e-35	naive_LEF1	PTPN4
PIGT	4.29316053433481e-39	-0.307033663623156	0.166	0.261	6.63851413424192e-35	naive_LEF1	PIGT
DYNC1H1	2.40761119690861e-38	-0.320804029306137	0.239	0.334	3.72288919377979e-34	naive_LEF1	DYNC1H1
RPN2	2.42075190197089e-38	-0.311714216556846	0.409	0.48	3.74320866601759e-34	naive_LEF1	RPN2
CCNDBP1	3.22711564952079e-38	-0.315898818852809	0.265	0.36	4.990088928854e-34	naive_LEF1	CCNDBP1
KTN1	4.282262163441e-38	-0.330929059935094	0.404	0.48	6.62166198332882e-34	naive_LEF1	KTN1
THRAP3	4.34642513045447e-38	-0.315741902063192	0.351	0.433	6.72087717922175e-34	naive_LEF1	THRAP3
BTN3A1	2.99128605832661e-37	-0.314141903561533	0.203	0.296	4.62542563199043e-33	naive_LEF1	BTN3A1
JUND	3.45183018494504e-37	-0.347147772563529	0.188	0.282	5.33756501498052e-33	naive_LEF1	JUND
SIT1	3.46738719042934e-37	-0.30320921259206	0.194	0.29	5.36162081256089e-33	naive_LEF1	SIT1
SPCS3	4.06512323300553e-37	-0.308713536825577	0.204	0.296	6.28590005519646e-33	naive_LEF1	SPCS3
EIF4EBP2	6.52376314600459e-37	-0.314129547639143	0.225	0.317	1.00876949526669e-32	naive_LEF1	EIF4EBP2
FNBP1	6.86930555664431e-37	-0.307471267447051	0.317	0.403	1.06220071822391e-32	naive_LEF1	FNBP1
ROCK1	1.02561190204829e-36	-0.334728355845759	0.284	0.375	1.58590368413727e-32	naive_LEF1	ROCK1
SSNA1	3.04929964404645e-36	-0.304433663902892	0.271	0.357	4.71513203958903e-32	naive_LEF1	SSNA1
UHMK1	9.17552265031922e-36	-0.306252702148918	0.25	0.341	1.41881106741886e-31	naive_LEF1	UHMK1
SLA2	9.472157285711e-36	-0.324965189355662	0.176	0.268	1.46467968108949e-31	naive_LEF1	SLA2
ARHGAP30	1.10947516910945e-35	-0.314835595674969	0.41	0.477	1.71558145399395e-31	naive_LEF1	ARHGAP30
KDM5A	5.56696502734691e-35	-0.309589228247816	0.235	0.326	8.60819802178652e-31	naive_LEF1	KDM5A
DGKZ	8.47524095858277e-35	-0.313543330996121	0.295	0.381	1.31052650942565e-30	naive_LEF1	DGKZ
CCSER2	1.06652901612028e-34	-0.306351383166104	0.267	0.353	1.64917381762678e-30	naive_LEF1	CCSER2
GOLGA4	7.92792720116123e-34	-0.307505451132201	0.237	0.326	1.22589538311556e-29	naive_LEF1	GOLGA4
CSNK1D	1.07407926061956e-32	-0.30087709441287	0.211	0.296	1.66084876069602e-28	naive_LEF1	CSNK1D
KRAS	1.21535592415952e-31	-0.304191008476485	0.212	0.296	1.87930486552786e-27	naive_LEF1	KRAS
ITGB2-AS1	4.30742092969504e-31	-0.321376403023667	0.233	0.316	6.66056498358744e-27	naive_LEF1	ITGB2-AS1
ISG15	7.13249001736507e-31	-0.328102641507812	0.222	0.305	1.10289693138516e-26	naive_LEF1	ISG15
ACTR2	1.52310930517002e-30	-0.3078963201621	0.448	0.501	2.3551839185844e-26	naive_LEF1	ACTR2
TRAV13-2	7.91910588142425e-30	-0.725924446178692	0.075	0.142	1.22453134244463e-25	naive_LEF1	TRAV13-2
IFITM3	2.59309595923512e-29	-0.332723533561139	0.549	0.58	4.00970428176526e-25	naive_LEF1	IFITM3
ZC3H12A	1.04714934138702e-27	-0.308867541634545	0.158	0.232	1.61920702658675e-23	naive_LEF1	ZC3H12A
RPS26	1.0169649247898e-21	0.49076891078566	0.947	0.949	1.57253286320247e-17	naive_LEF1	RPS26
TRBV27	4.24138151501209e-18	-0.712260979520792	0.106	0.158	6.55844823666319e-14	naive_LEF1	TRBV27
CD5	4.67876651333244e-18	-0.314059926661559	0.457	0.475	7.23477665956595e-14	naive_LEF1	CD5
COL6A2	6.31829969968524e-17	-0.309182939102283	0.093	0.142	9.76998682562329e-13	naive_LEF1	COL6A2
TRBV6-5	3.0257070573432e-16	-0.312386506785508	0.058	0.105	4.67865082276979e-12	naive_LEF1	TRBV6-5
LAMP3	1.37294566290904e-262	0.840349327736628	0.34	0.007	2.12298587855624e-258	naive_ISG	LAMP3
IFI44L	1.74671341694806e-162	1.92112880847396	0.74	0.065	2.70094295662679e-158	naive_ISG	IFI44L
IFIT3	3.40101764307857e-140	1.15170681274607	0.37	0.017	5.25899358149239e-136	naive_ISG	IFIT3
CMPK2	5.68536217640954e-119	1.09647085450548	0.43	0.028	8.79127553338207e-115	naive_ISG	CMPK2
IFIT1	6.24686687733483e-108	0.642718977392032	0.21	0.007	9.65953025242285e-104	naive_ISG	IFIT1
RSAD2	1.9506362465943e-107	0.784678915971479	0.32	0.017	3.01626882810876e-103	naive_ISG	RSAD2
OAS3	5.21073327420198e-93	1.27660911843996	0.52	0.054	8.05735686189852e-89	naive_ISG	OAS3
OAS1	4.86672924909589e-85	1.12847955624781	0.54	0.061	7.52542343787697e-81	naive_ISG	OAS1
MX1	4.15849302066926e-84	1.89230431730646	0.68	0.108	6.43027775786087e-80	naive_ISG	MX1
USP18	1.27532505148861e-74	0.980725121770369	0.39	0.037	1.97203512711684e-70	naive_ISG	USP18
IFI44	1.32216417969493e-64	1.04188136941591	0.5	0.068	2.04446247106227e-60	naive_ISG	IFI44
IFI6	5.19628682766662e-64	2.78693905077201	0.92	0.327	8.03501832162089e-60	naive_ISG	IFI6
EPSTI1	3.91518804533971e-58	1.30181296285935	0.66	0.128	6.0540552745088e-54	naive_ISG	EPSTI1
PLSCR1	1.86156236230911e-57	1.10978165774299	0.51	0.078	2.87853388083858e-53	naive_ISG	PLSCR1
HERC5	2.05510380455349e-56	1.0140991389492	0.41	0.052	3.17780701298106e-52	naive_ISG	HERC5
IRF7	8.10696016378759e-53	1.54293373742116	0.76	0.195	1.25357925012648e-48	naive_ISG	IRF7
ISG15.1	7.23593264762818e-52	1.96737361768707	0.82	0.274	1.11889226530275e-47	naive_ISG	ISG15
LGALS9	4.83269364476274e-50	0.966360833632946	0.5	0.084	7.47279418289663e-46	naive_ISG	LGALS9
XAF1	8.40514327384192e-50	1.44608350866111	0.78	0.215	1.29968730443418e-45	naive_ISG	XAF1
LY6E.1	7.07866850934541e-44	1.52360833003271	0.99	0.773	1.09457451160008e-39	naive_ISG	LY6E
MX2	2.69724627233777e-42	1.41328659496738	0.59	0.144	4.17075191091589e-38	naive_ISG	MX2
STAT2	1.93667795716185e-41	0.961786778392862	0.51	0.1	2.99468512515937e-37	naive_ISG	STAT2
TRIM22	8.13468432222693e-40	1.49670572491474	0.9	0.458	1.25786623674595e-35	naive_ISG	TRIM22
EIF2AK2	4.64249093704704e-39	1.30124620317902	0.7	0.213	7.17868373595583e-35	naive_ISG	EIF2AK2
PARP9	1.00131391138193e-38	0.877155788935844	0.53	0.112	1.54833170116988e-34	naive_ISG	PARP9
DDX60	9.80204084072946e-38	0.850035215110951	0.43	0.079	1.515689575202e-33	naive_ISG	DDX60
OAS2	5.65806934247613e-37	0.934442700105667	0.56	0.132	8.74907262427085e-33	naive_ISG	OAS2
DHX58	3.19060429996045e-35	0.678368982510864	0.39	0.07	4.93363142902885e-31	naive_ISG	DHX58
STAT1	5.93443047703004e-33	1.38777225003502	0.89	0.433	9.17640984663155e-29	naive_ISG	STAT1
IFITM1.1	2.72374672543347e-31	1.12706615530634	0.99	0.986	4.21172956153778e-27	naive_ISG	IFITM1
OASL	3.67377182400106e-31	0.893043658083786	0.36	0.067	5.68075337145284e-27	naive_ISG	OASL
SAMD9L	5.73164554262481e-28	0.937422447724758	0.43	0.102	8.86284350256075e-24	naive_ISG	SAMD9L
HELZ2	1.49304451999893e-27	0.677958292620651	0.34	0.065	2.30869474127435e-23	naive_ISG	HELZ2
IFI35	3.41186192962239e-27	1.00748593091518	0.55	0.167	5.27576210177511e-23	naive_ISG	IFI35
BST2	3.92625588077524e-27	1.14579501187336	0.84	0.454	6.07116946844275e-23	naive_ISG	BST2
PNPT1	3.75130233679395e-24	0.693427342279495	0.34	0.073	5.80063880338448e-20	naive_ISG	PNPT1
HERC6	2.06007207276102e-23	0.556948690487952	0.24	0.04	3.18548944611037e-19	naive_ISG	HERC6
SP100	7.13191123087849e-23	1.00712216028941	0.85	0.472	1.10280743363074e-18	naive_ISG	SP100
PARP10	2.77506529170332e-22	0.996342978409683	0.69	0.3	4.29108346056085e-18	naive_ISG	PARP10
MT2A.1	1.44363955806843e-21	1.31841509179291	0.86	0.485	2.23229984864121e-17	naive_ISG	MT2A
HSH2D	2.97884139217112e-21	0.858091143741283	0.53	0.178	4.6061824447142e-17	naive_ISG	HSH2D
UBE2L6.1	8.52953214341526e-18	0.960719657911905	0.78	0.435	1.3189215553363e-13	naive_ISG	UBE2L6
ISG20	4.13224095655478e-17	1.10296769839583	0.89	0.647	6.38968419112065e-13	naive_ISG	ISG20
GBP1	7.84916511745649e-17	0.953379298281508	0.48	0.178	1.2137164021123e-12	naive_ISG	GBP1
PARP12	1.75409509091533e-16	0.65024053662145	0.41	0.129	2.71235723908237e-12	naive_ISG	PARP12
TYMP	2.11303805036131e-16	0.844809160215798	0.36	0.107	3.26739073727369e-12	naive_ISG	TYMP
DDX60L	5.07879668363888e-16	0.669514845152623	0.33	0.094	7.8533433119108e-12	naive_ISG	DDX60L
SP110	4.023995452545e-15	0.858036165976192	0.67	0.357	6.22230416827033e-11	naive_ISG	SP110
DRAP1	5.95431704697553e-15	0.666170004984948	0.9	0.617	9.20716044973826e-11	naive_ISG	DRAP1
BISPR	3.39032679797699e-13	0.498507200747113	0.29	0.083	5.24246232771182e-09	naive_ISG	BISPR
SHFL	6.73893774687279e-13	0.828833577461964	0.69	0.438	1.04204194379894e-08	naive_ISG	SHFL
TMEM123.1	9.6781438111575e-13	0.713704789255061	0.78	0.484	1.49653137751928e-08	naive_ISG	TMEM123
ZBP1.1	1.5200315864296e-11	0.642931221714445	0.39	0.153	2.35042484209608e-07	naive_ISG	ZBP1
PML	3.56582192898022e-11	0.580972723776625	0.48	0.208	5.51383044878211e-07	naive_ISG	PML
FCER1G	9.40599427753989e-11	0.648772834808338	0.15	0.033	1.45444889513599e-06	naive_ISG	FCER1G
RBCK1	1.13556555956202e-10	0.676774471500652	0.65	0.376	1.75592502475075e-06	naive_ISG	RBCK1
IFIT5	2.94345022170728e-10	0.392081764201852	0.25	0.079	4.55145707782597e-06	naive_ISG	IFIT5
RNF213.1	2.39880614979325e-09	0.756531963944436	0.88	0.683	3.7092739494253e-05	naive_ISG	RNF213
GPR155	2.91518174777315e-09	0.368705648965887	0.28	0.097	4.50774553658162e-05	naive_ISG	GPR155
APOL6.1	3.3290117415872e-09	0.459614433934852	0.48	0.226	5.14765085601629e-05	naive_ISG	APOL6
SAMD9	4.34067551315972e-09	0.528251032975794	0.32	0.126	6.71198654599887e-05	naive_ISG	SAMD9
CNP	5.29532477810442e-09	0.394971589083775	0.2	0.06	8.18816070438287e-05	naive_ISG	CNP
ADAR	5.45138137565985e-09	0.622789105739641	0.68	0.45	8.42947102118282e-05	naive_ISG	ADAR
PPM1K	8.05651911613529e-09	0.567586773463724	0.47	0.223	0.0001245779550928	naive_ISG	PPM1K
CHMP5	1.0800254748484e-08	0.402514534445678	0.37	0.153	0.000167004339175808	naive_ISG	CHMP5
PSME2.1	1.43346954473457e-08	0.545605615920094	0.94	0.719	0.000221657395702307	naive_ISG	PSME2
TRAFD1	2.10466883060081e-08	0.459170983578132	0.29	0.113	0.000325444941275803	naive_ISG	TRAFD1
SMCHD1	2.34228179157923e-08	0.594523063664116	0.66	0.431	0.000362187033431897	naive_ISG	SMCHD1
GBP4	2.34948785134273e-08	0.594482550049107	0.42	0.199	0.000363301306453126	naive_ISG	GBP4
SAMHD1	2.70650169739327e-08	0.562903971893325	0.72	0.494	0.000418506357467921	naive_ISG	SAMHD1
PRKD2	2.77466122698068e-08	0.464296380252446	0.38	0.172	0.000429045865528022	naive_ISG	PRKD2
SELL.1	3.71368756740783e-08	0.742321763255826	0.67	0.449	0.000574247508548273	naive_ISG	SELL
LAP3	4.59965831248017e-08	0.456587933035504	0.32	0.135	0.000711245164858808	naive_ISG	LAP3
NAPA	5.09312034638262e-08	0.510102011539415	0.68	0.421	0.000787549199161145	naive_ISG	NAPA
CRIP1.1	7.07327951919164e-08	-0.740513073707205	0.64	0.762	0.0010937412120526	naive_ISG	CRIP1
TRANK1	1.58542608616956e-07	0.364557563531611	0.35	0.155	0.00245154435704399	naive_ISG	TRANK1
GBP2	1.60034416639313e-07	0.478031018211784	0.53	0.297	0.0024746121844937	naive_ISG	GBP2
CD52.1	1.91637696696653e-07	-0.544568572848427	0.95	0.968	0.00296329370402035	naive_ISG	CD52
IFI16.1	1.97500567414119e-07	0.555085047030638	0.51	0.272	0.00305395127392453	naive_ISG	IFI16
LIME1.1	2.5356697773539e-07	-0.569938795573599	0.66	0.811	0.00392090617672233	naive_ISG	LIME1
RPS26.1	3.1148701622133e-07	0.592737913071751	0.99	0.948	0.00481652373183043	naive_ISG	RPS26
IFITM3.1	4.71466093116295e-07	0.717109758268406	0.74	0.569	0.00729028019785727	naive_ISG	IFITM3
LGALS3BP.1	5.86392592867968e-07	0.449934315766196	0.27	0.116	0.00906738866351738	naive_ISG	LGALS3BP
CALM1.1	7.40986117986385e-07	-0.432783662550437	0.94	0.976	0.0114578683424235	naive_ISG	CALM1
S100A4.1	8.72210159781123e-07	-0.628639758350891	0.73	0.855	0.0134869857006955	naive_ISG	S100A4
IFIH1	1.83820364246088e-06	0.306985051940891	0.18	0.063	0.0284241429233726	naive_ISG	IFIH1
PSMB9.1	2.84876384632372e-06	0.469530265331093	0.82	0.76	0.0440504353557036	naive_ISG	PSMB9
UBA7	2.9853625993645e-06	0.302466538156443	0.4	0.201	0.0461626618739732	naive_ISG	UBA7
GZMK.1	0	2.40507303300991	0.825	0.172	0	cm_CCL4	GZMK
DUSP2.2	0	1.10566428606033	0.915	0.589	0	cm_CCL4	DUSP2
JUNB.1	1.27939659625994e-288	1.08736948541936	0.919	0.748	1.97833095679674e-284	cm_CCL4	JUNB
COTL1.1	1.32686766696406e-278	0.933476424458126	0.843	0.566	2.05173547342652e-274	cm_CCL4	COTL1
LYAR.2	2.24680101743976e-259	0.84371126341061	0.754	0.412	3.4742284132671e-255	cm_CCL4	LYAR
CD74.1	9.25939475599085e-241	1.01403451686506	0.97	0.875	1.43178021111887e-236	cm_CCL4	CD74
CLDND1.1	9.74358706747772e-234	0.958582758690429	0.564	0.264	1.50665086824408e-229	cm_CCL4	CLDND1
ZFP36L2.2	2.89716172416235e-228	0.608670244979961	0.989	0.97	4.47988117407224e-224	cm_CCL4	ZFP36L2
CXCR4.2	4.39871092270175e-216	0.68206502615043	0.952	0.847	6.80172669977371e-212	cm_CCL4	CXCR4
NR4A2.2	6.25804574897076e-185	0.807601523430796	0.497	0.218	9.67681614163348e-181	cm_CCL4	NR4A2
TNFAIP3.1	4.67943538657833e-181	0.712436791869277	0.895	0.74	7.23581093826607e-177	cm_CCL4	TNFAIP3
PIK3R1.1	1.02208922696379e-171	0.677038150947697	0.769	0.511	1.58045657165411e-167	cm_CCL4	PIK3R1
DUSP1.1	5.22084079656538e-160	0.632706570126647	0.718	0.435	8.07298612372905e-156	cm_CCL4	DUSP1
GPR183	2.04170924522892e-149	0.497123316046149	0.225	0.059	3.15709500589748e-145	cm_CCL4	GPR183
CD69.1	5.86420346780782e-146	0.54228440535459	0.755	0.513	9.06781782227123e-142	cm_CCL4	CD69
GZMB.2	1.80287941925434e-145	-1.38671976773795	0.148	0.396	2.78779244599298e-141	cm_CCL4	GZMB
LINC02446.1	2.15845876278238e-141	-0.961892459640013	0.289	0.552	3.33762478489039e-137	cm_CCL4	LINC02446
RGS1.1	1.50982674280753e-132	0.761429844214978	0.318	0.123	2.33464509240329e-128	cm_CCL4	RGS1
FTH1.1	3.12628190303807e-124	0.452743931157348	0.997	0.994	4.83416970666777e-120	cm_CCL4	FTH1
DNAJB1.1	3.96383143277286e-110	0.553336614687116	0.761	0.604	6.12927254449667e-106	cm_CCL4	DNAJB1
FGFBP2.2	2.38601822210697e-108	-1.30711791401497	0.231	0.428	3.68949997684401e-104	cm_CCL4	FGFBP2
FYN.1	9.50570181388751e-106	0.487342764779511	0.702	0.474	1.46986667148143e-101	cm_CCL4	FYN
FCGR3A.1	2.36814537992694e-105	-0.954063364084147	0.075	0.268	3.66186320098102e-101	cm_CCL4	FCGR3A
ACTN1.2	4.16981822336254e-104	-0.616027318761222	0.061	0.252	6.4477899187855e-100	cm_CCL4	ACTN1
SRGN.2	5.97988434477243e-104	0.40311843822791	0.956	0.792	9.24669516232161e-100	cm_CCL4	SRGN
CD82	9.65634655160496e-103	0.391708237814845	0.21	0.069	1.49316086727468e-98	cm_CCL4	CD82
PDCD1	7.56458081088872e-99	0.311997161233581	0.109	0.019	1.16971113078772e-94	cm_CCL4	PDCD1
TENT5C.1	1.04737551943062e-98	0.512748086276284	0.397	0.198	1.61955676569557e-94	cm_CCL4	TENT5C
CREM.1	8.87998724618951e-97	0.535393017218831	0.362	0.178	1.37311242787828e-92	cm_CCL4	CREM
HLA-DQB1.1	7.54458020648249e-94	0.573195454851468	0.325	0.151	1.16661843732839e-89	cm_CCL4	HLA-DQB1
CD28	5.64308808906331e-93	0.420919033864742	0.247	0.1	8.72590711211859e-89	cm_CCL4	CD28
ZFP36.1	1.58880298814655e-92	0.423876987940304	0.886	0.755	2.45676606057101e-88	cm_CCL4	ZFP36
BTG1	3.02630040817409e-91	0.348510797734181	0.988	0.975	4.6795683211596e-87	cm_CCL4	BTG1
IL7R	4.36740234820023e-91	0.578438428176661	0.804	0.661	6.75331425102201e-87	cm_CCL4	IL7R
PRSS23.2	3.15118844555304e-89	-0.600728737787461	0.049	0.215	4.87268269335867e-85	cm_CCL4	PRSS23
CCL5.2	7.44899015755663e-86	0.443777110030902	0.983	0.634	1.15183734806298e-81	cm_CCL4	CCL5
LYST.1	7.64662228701827e-84	0.492110886400408	0.386	0.207	1.18239720424164e-79	cm_CCL4	LYST
GBP5.2	2.81752489613098e-83	0.519368284050636	0.582	0.39	4.35673874688733e-79	cm_CCL4	GBP5
AHNAK.2	7.79185639409587e-83	0.34426286548478	0.839	0.586	1.20485475421904e-78	cm_CCL4	AHNAK
CD27.1	1.04834092224784e-81	0.493737913509618	0.506	0.317	1.62104956807184e-77	cm_CCL4	CD27
TIGIT.1	4.16230342439782e-81	0.458353162591283	0.304	0.143	6.43616978514634e-77	cm_CCL4	TIGIT
ADGRG1.2	2.92829155697439e-78	-0.696657257605388	0.136	0.309	4.52801723454949e-74	cm_CCL4	ADGRG1
HNRNPLL.1	6.49395871055898e-78	0.376661186070163	0.219	0.089	1.00416083541373e-73	cm_CCL4	HNRNPLL
GZMA.2	1.54486971670572e-77	0.421241634906156	0.821	0.557	2.38883204294205e-73	cm_CCL4	GZMA
IL10RA.1	2.87174341324226e-77	0.407216088792852	0.644	0.445	4.44057683989651e-73	cm_CCL4	IL10RA
ZNF331.1	1.87490232217993e-76	0.524578083374254	0.319	0.163	2.89916146078682e-72	cm_CCL4	ZNF331
PMAIP1.1	4.02999959180814e-76	0.421656024326263	0.229	0.096	6.23158836881294e-72	cm_CCL4	PMAIP1
P2RY8.1	2.60938503354688e-75	0.436424287966796	0.682	0.52	4.03489207737355e-71	cm_CCL4	P2RY8
CMC1.1	4.48456289032679e-73	0.508596587656378	0.57	0.371	6.93447959731232e-69	cm_CCL4	CMC1
PDE4B.1	2.56054388065034e-71	0.442233614413472	0.382	0.221	3.95936900264962e-67	cm_CCL4	PDE4B
GZMH.2	2.69924232254309e-71	-0.99339319244552	0.408	0.516	4.17383840334838e-67	cm_CCL4	GZMH
LEF1.2	1.69524027957673e-68	-0.642542013619213	0.217	0.381	2.62135004430949e-64	cm_CCL4	LEF1
TERF2IP.1	2.85038309144262e-68	0.401720002857757	0.686	0.547	4.40754737429772e-64	cm_CCL4	TERF2IP
EZR.1	7.1665925793588e-68	0.41095072129711	0.674	0.514	1.10817021054625e-63	cm_CCL4	EZR
GNLY.2	8.48075055574073e-65	-0.933597702795914	0.194	0.363	1.31137845843419e-60	cm_CCL4	GNLY
MAL.1	1.38370145969657e-64	-0.483178544349082	0.098	0.251	2.13961756712881e-60	cm_CCL4	MAL
TMIGD2.1	2.95136937622866e-63	-0.318166002674695	0.017	0.13	4.56370246646238e-59	cm_CCL4	TMIGD2
MYOM2.1	8.29110725954784e-60	-0.604361762759827	0.012	0.117	1.28205391554388e-55	cm_CCL4	MYOM2
KLRD1.2	1.16161854450226e-59	-0.717275524573378	0.367	0.489	1.79621075536385e-55	cm_CCL4	KLRD1
DYNLT1.1	8.48371018170721e-59	0.358440875147732	0.607	0.448	1.31183610539739e-54	cm_CCL4	DYNLT1
CNN2	1.13218242677334e-58	0.379947378131479	0.84	0.746	1.75069368651962e-54	cm_CCL4	CNN2
PRKCQ-AS1.1	6.07160349298672e-58	-0.531731864657839	0.193	0.349	9.38852048120537e-54	cm_CCL4	PRKCQ-AS1
ITM2A.1	1.456380137856e-57	0.417679802552041	0.603	0.463	2.25200060716673e-53	cm_CCL4	ITM2A
PIM3	5.08391702952807e-57	0.430696766699803	0.338	0.201	7.86126090275926e-53	cm_CCL4	PIM3
TRABD2A.1	3.75036306703843e-56	-0.423530297258395	0.093	0.228	5.79918641056152e-52	cm_CCL4	TRABD2A
HLA-DRB1.1	4.93140535105448e-56	0.483370785243916	0.644	0.476	7.62543209433554e-52	cm_CCL4	HLA-DRB1
FXYD2	1.02978061857531e-55	0.320352676991804	0.105	0.032	1.592349770503e-51	cm_CCL4	FXYD2
SRSF7.1	1.0431760658816e-55	0.361655762277075	0.764	0.649	1.61306315067272e-51	cm_CCL4	SRSF7
HLA-DRA.1	1.54193959583089e-54	0.55886540958414	0.399	0.249	2.38430119703331e-50	cm_CCL4	HLA-DRA
HLA-DPA1.1	5.17877227761242e-53	0.397602942578741	0.724	0.574	8.00793557287208e-49	cm_CCL4	HLA-DPA1
TRAT1	5.84363570480961e-52	0.346361491493722	0.315	0.184	9.03601389034709e-48	cm_CCL4	TRAT1
MCUB	2.81705635298218e-50	0.357065557714873	0.61	0.478	4.35601423861634e-46	cm_CCL4	MCUB
CXCR3.1	1.98398833297088e-48	0.306231338180653	0.249	0.132	3.06784115927287e-44	cm_CCL4	CXCR3
ITGA4.1	2.77455164634055e-48	0.303254442283466	0.682	0.533	4.2902892107364e-44	cm_CCL4	ITGA4
PPP2R5C.1	9.76475689816574e-48	0.333896148800513	0.649	0.504	1.50992435916337e-43	cm_CCL4	PPP2R5C
CCR7.2	3.00324827259463e-47	-0.711266086340619	0.232	0.351	4.64392280391308e-43	cm_CCL4	CCR7
SH2D1A.1	3.66784241413812e-47	0.352260646551729	0.329	0.201	5.67158472498177e-43	cm_CCL4	SH2D1A
LILRB1.1	4.37481388856237e-47	-0.326955581686176	0.022	0.114	6.764774715884e-43	cm_CCL4	LILRB1
ARL4C.2	4.43766477982065e-47	0.320666645769637	0.657	0.511	6.86196104903668e-43	cm_CCL4	ARL4C
MAP3K8.1	1.04462700313217e-45	0.374384350216148	0.4	0.258	1.61530673494328e-41	cm_CCL4	MAP3K8
GABARAPL2.1	1.47995994475238e-45	0.337402760133067	0.595	0.471	2.28846206257061e-41	cm_CCL4	GABARAPL2
OPTN.1	1.59695402271578e-45	0.314445860315625	0.511	0.367	2.46937000532541e-41	cm_CCL4	OPTN
SAMSN1.1	2.27693869696398e-45	0.304526205222449	0.248	0.137	3.52083030711541e-41	cm_CCL4	SAMSN1
HLA-DMA.1	1.99918415573705e-43	0.31255332488329	0.257	0.144	3.0913384600162e-39	cm_CCL4	HLA-DMA
PAG1	2.39646741582929e-42	0.337167917070767	0.335	0.216	3.70565756509683e-38	cm_CCL4	PAG1
ITGB2-AS1.1	1.07915004031166e-41	0.344585761294127	0.385	0.263	1.66868970733392e-37	cm_CCL4	ITGB2-AS1
EFHD2.1	1.55510218030543e-41	-0.490423320006436	0.227	0.346	2.40465450140629e-37	cm_CCL4	EFHD2
AIF1.2	2.49879012106316e-41	-0.445117461342668	0.14	0.258	3.86387916419996e-37	cm_CCL4	AIF1
TTC38.1	3.39962913280568e-41	-0.410659437997342	0.096	0.206	5.25684652805742e-37	cm_CCL4	TTC38
SMCHD1.1	5.40423892742328e-40	0.333006049588481	0.53	0.406	8.35657465347462e-36	cm_CCL4	SMCHD1
HERPUD1.1	2.55985113828319e-39	0.361002481458419	0.556	0.442	3.9582978151273e-35	cm_CCL4	HERPUD1
FCRL6.1	1.04660443998493e-38	-0.474115357610558	0.238	0.357	1.61836444554869e-34	cm_CCL4	FCRL6
CD5.2	1.55948658398127e-38	0.352989872057134	0.557	0.444	2.41143410481024e-34	cm_CCL4	CD5
ARID5B.1	2.37439274956177e-38	0.314525403549399	0.347	0.226	3.67152350864736e-34	cm_CCL4	ARID5B
HLA-DQA1.1	3.09571106040658e-38	0.361622646962044	0.224	0.125	4.78689801270669e-34	cm_CCL4	HLA-DQA1
CX3CR1.1	3.26587869202746e-38	-0.350798153955991	0.059	0.154	5.05002822148206e-34	cm_CCL4	CX3CR1
JUN.1	5.87378774913903e-38	0.451837062408922	0.599	0.487	9.08263799649369e-34	cm_CCL4	JUN
ZNF683.1	5.73835475514568e-37	-0.631604952430828	0.08	0.177	8.87321795788177e-33	cm_CCL4	ZNF683
NDFIP1.1	5.95113486402347e-37	-0.374131885911183	0.419	0.529	9.20223984023949e-33	cm_CCL4	NDFIP1
SLC2A3.1	2.95503657393686e-36	0.341783403436998	0.472	0.354	4.56937305427857e-32	cm_CCL4	SLC2A3
KLF6.1	4.21700317434636e-36	0.322192716899233	0.573	0.444	6.52075200849178e-32	cm_CCL4	KLF6
YPEL5.1	2.9566349274499e-35	0.306892404969554	0.508	0.392	4.57184458831578e-31	cm_CCL4	YPEL5
SAT1.2	2.96711011437395e-34	0.361756417686512	0.563	0.461	4.58804236985644e-30	cm_CCL4	SAT1
S1PR5.2	5.52428822301379e-34	-0.434484302215099	0.267	0.381	8.54220687924623e-30	cm_CCL4	S1PR5
TAGAP	7.38002737763107e-34	0.368642484356928	0.54	0.438	1.14117363340309e-29	cm_CCL4	TAGAP
ITGAM.1	8.12638745573378e-34	-0.318188557989972	0.061	0.147	1.25658329228011e-29	cm_CCL4	ITGAM
TRBV13.1	1.54118482535258e-30	-0.942879616430006	0.037	0.111	2.3831340954427e-26	cm_CCL4	TRBV13
NOSIP.1	1.67035447582438e-30	-0.370068937731549	0.444	0.546	2.58286912596724e-26	cm_CCL4	NOSIP
TSPAN32.1	4.87674975362869e-30	-0.309098361399973	0.304	0.422	7.54091814403605e-26	cm_CCL4	TSPAN32
SNHG29.1	8.87325508801278e-29	-0.308500175227159	0.871	0.885	1.37207143425942e-24	cm_CCL4	SNHG29
KLRB1.1	4.20314481151785e-27	-0.726463602223338	0.127	0.216	6.49932282205005e-23	cm_CCL4	KLRB1
TRGV3.1	5.28089613932244e-25	-0.441959142072038	0.094	0.171	8.1658497002343e-21	cm_CCL4	TRGV3
HOPX.2	2.15239446794836e-24	-0.419954886421713	0.304	0.389	3.32824756578855e-20	cm_CCL4	HOPX
SPON2.1	2.81259209659599e-24	-0.479754879960404	0.194	0.277	4.34911115896638e-20	cm_CCL4	SPON2
LGALS1.2	7.14110907367612e-24	-0.604989526289666	0.36	0.433	1.10422969606254e-19	cm_CCL4	LGALS1
TRBV27.1	4.10988093444876e-21	-0.62175927538999	0.087	0.157	6.35510888893812e-17	cm_CCL4	TRBV27
KLRC2.1	2.27081596432617e-19	-0.533396559977438	0.109	0.177	3.51136272563755e-15	cm_CCL4	KLRC2
PRF1.1	5.88060157396135e-14	-0.588403929924812	0.607	0.552	9.09317421381643e-10	cm_CCL4	PRF1
TRAV13-2.1	1.69841634634279e-11	-0.453771389797793	0.085	0.131	2.62626119634986e-07	cm_CCL4	TRAV13-2
CTSW.1	2.37957845772764e-11	-0.35366559708635	0.717	0.716	3.67954216918425e-07	cm_CCL4	CTSW
CCR4	0	0.716809499248623	0.305	0.007	0	cm_GPR183	CCR4
LINC02762	0	0.636537397053972	0.225	0.004	0	cm_GPR183	LINC02762
PTGDR2	0	0.461627800265765	0.187	0	0	cm_GPR183	PTGDR2
IL9R	6.55594416842436e-300	0.322529792986899	0.145	0.001	1.01374564676346e-295	cm_GPR183	IL9R
TNFRSF4	1.38984253478746e-247	0.586946481922129	0.221	0.006	2.14911351154185e-243	cm_GPR183	TNFRSF4
CAPG	4.04536472735266e-246	1.0056655009227	0.473	0.036	6.25534747790542e-242	cm_GPR183	CAPG
PI16	3.24336060456478e-189	0.571315497539282	0.221	0.009	5.01520850283851e-185	cm_GPR183	PI16
TIAM1	3.38724571081821e-178	0.517790914579499	0.229	0.011	5.2376980426382e-174	cm_GPR183	TIAM1
GATA3.1	6.07270744387727e-129	1.65569195663169	0.767	0.205	9.39022752046743e-125	cm_GPR183	GATA3
CD82.1	5.03273225909606e-128	0.975457712632726	0.542	0.09	7.78211389224024e-124	cm_GPR183	CD82
IATPR	3.40699768775013e-127	0.44728142741776	0.198	0.012	5.26824052456803e-123	cm_GPR183	IATPR
CRIP2	6.25419998355126e-119	0.800492136766241	0.286	0.027	9.67086943456531e-115	cm_GPR183	CRIP2
WDR86-AS1	1.03432626925184e-110	0.471686315416682	0.218	0.017	1.59937871014412e-106	cm_GPR183	WDR86-AS1
SNED1	4.93233893429047e-106	0.354445602004238	0.172	0.011	7.62687569409335e-102	cm_GPR183	SNED1
LTB.1	7.52063742982224e-87	1.43609837314183	0.985	0.55	1.16291616577341e-82	cm_GPR183	LTB
FXYD5	1.31010280838296e-82	0.942289769558661	1	0.934	2.02581197260257e-78	cm_GPR183	FXYD5
GPR183.1	2.19558608140565e-81	0.760920239444428	0.447	0.087	3.39503475767755e-77	cm_GPR183	GPR183
ADAM19	5.98883587746101e-81	0.383189523815632	0.156	0.012	9.26053691731796e-77	cm_GPR183	ADAM19
TNFSF10	7.5298850327371e-78	0.635804190888955	0.34	0.056	1.16434612261214e-73	cm_GPR183	TNFSF10
CCL5.3	6.41512577326245e-75	-3.78034870721248	0.187	0.722	9.91970898319573e-71	cm_GPR183	CCL5
HAPLN3	1.94828111257113e-71	0.546899686323059	0.344	0.061	3.01262708436873e-67	cm_GPR183	HAPLN3
LINC00426	2.22608897717014e-67	0.405838183385827	0.248	0.034	3.44220138539819e-63	cm_GPR183	LINC00426
NKG7.2	1.3713829791855e-65	-4.34022723582368	0.275	0.708	2.12056950071454e-61	cm_GPR183	NKG7
LDHB.1	2.05322526943495e-64	0.955619409954368	0.992	0.854	3.17490223412726e-60	cm_GPR183	LDHB
CD40LG	2.80623653161573e-64	0.311346604064685	0.111	0.007	4.3392835488374e-60	cm_GPR183	CD40LG
IL6R	1.78566407260559e-62	0.488593355821741	0.26	0.041	2.76117235547002e-58	cm_GPR183	IL6R
SESN3	1.1654381131399e-61	0.804989433382332	0.405	0.096	1.80211695434822e-57	cm_GPR183	SESN3
PLP2	6.78299756177998e-61	1.04461943774733	0.828	0.4	1.04885491297804e-56	cm_GPR183	PLP2
GZMM.2	2.4049091777345e-60	-1.40096456553548	0.469	0.813	3.71871106153085e-56	cm_GPR183	GZMM
GZMA.3	2.99242266764597e-56	-2.2076339199197	0.122	0.626	4.62718317098097e-52	cm_GPR183	GZMA
VIM	5.60684309305058e-55	0.848629870693112	1	0.942	8.66986147478412e-51	cm_GPR183	VIM
TRADD.1	1.74571209036983e-54	0.832314580739124	0.611	0.207	2.69939460533886e-50	cm_GPR183	TRADD
GSTK1.1	2.86490349698573e-54	0.88221353285828	0.973	0.818	4.43000027738904e-50	cm_GPR183	GSTK1
ITGB1.1	3.03510033789635e-49	0.870110546013948	0.794	0.337	4.69317565248913e-45	cm_GPR183	ITGB1
AP3M2	1.13603012287898e-48	0.48857777239727	0.252	0.047	1.75664337900777e-44	cm_GPR183	AP3M2
ERN1.1	9.71986242682462e-48	0.667150063617692	0.458	0.131	1.50298232705989e-43	cm_GPR183	ERN1
AC133644.2	2.51564024620329e-46	0.321147609348855	0.126	0.014	3.88993451270415e-42	cm_GPR183	AC133644.2
ABO	5.79117709449564e-46	0.393961964054225	0.237	0.044	8.95489714121861e-42	cm_GPR183	ABO
GZMH.3	9.17454107548627e-46	-3.02477735946079	0.046	0.502	1.41865928650244e-41	cm_GPR183	GZMH
PASK.1	2.33056396776123e-45	0.767363459353725	0.42	0.123	3.60375106334919e-41	cm_GPR183	PASK
LMNA	5.19164609664127e-45	0.389248357885418	0.172	0.025	8.02784235923639e-41	cm_GPR183	LMNA
PVT1	2.98735060556226e-44	0.433850693066798	0.263	0.055	4.61934024138092e-40	cm_GPR183	PVT1
COTL1.2	6.55704872719108e-43	0.752829593775449	0.943	0.62	1.01391644468556e-38	cm_GPR183	COTL1
PRF1.2	7.52894905466973e-43	-1.99761163115044	0.195	0.572	1.16420139232358e-38	cm_GPR183	PRF1
MAP3K1	1.05283701460303e-42	0.409514908812003	0.275	0.059	1.62800187568066e-38	cm_GPR183	MAP3K1
EEF2.1	3.51811939184479e-42	0.482450855788111	1	0.993	5.4400680156096e-38	cm_GPR183	EEF2
TESPA1.1	1.09132296345396e-41	0.696225290269202	0.5	0.175	1.68751269838886e-37	cm_GPR183	TESPA1
CCL4.1	1.35455409541901e-41	-2.0298685258113	0.004	0.444	2.09454699774642e-37	cm_GPR183	CCL4
IL7R.1	3.6682434196746e-41	0.841241831476482	0.962	0.687	5.67220479984283e-37	cm_GPR183	IL7R
KLRD1.3	1.53826099404998e-40	-1.86424565449532	0.046	0.472	2.37861297509949e-36	cm_GPR183	KLRD1
RPL18A.1	4.69217786201751e-40	0.376678866455056	1	1	7.25551462803767e-36	cm_GPR183	RPL18A
LINC02273	4.93699230544169e-39	0.493354640939419	0.332	0.089	7.63407120190448e-35	cm_GPR183	LINC02273
HCST.1	5.54045807958701e-39	-0.861809639394326	0.901	0.95	8.56721032846539e-35	cm_GPR183	HCST
TRAT1.1	7.06147882901957e-39	0.687178265084141	0.546	0.205	1.0919164713313e-34	cm_GPR183	TRAT1
CST7.2	1.28628777155944e-38	-2.11733682989908	0.531	0.67	1.98898678116236e-34	cm_GPR183	CST7
CD8A.1	5.00394492733404e-38	-0.868387170306389	0.893	0.959	7.73760004113663e-34	cm_GPR183	CD8A
MAL.2	6.15790265748704e-38	0.661838711509893	0.553	0.21	9.5219648792722e-34	cm_GPR183	MAL
DUSP2.3	1.07052543596925e-37	-2.03269498815006	0.351	0.668	1.65535348163926e-33	cm_GPR183	DUSP2
AQP3.1	2.07729637348491e-37	0.688730286211624	0.489	0.176	3.21212338231972e-33	cm_GPR183	AQP3
CTSW.2	1.06332822357175e-35	-1.33428487784844	0.458	0.722	1.644224432109e-31	cm_GPR183	CTSW
INPP4B	1.83341742187013e-35	0.760710450089536	0.634	0.275	2.83501335943778e-31	cm_GPR183	INPP4B
NBPF15	3.46359465586224e-35	0.469644302949359	0.29	0.077	5.35575641635978e-31	cm_GPR183	NBPF15
TIMP1	3.70801657349791e-35	0.642198663808748	0.466	0.17	5.73370602759982e-31	cm_GPR183	TIMP1
FGFBP2.3	1.03502602979002e-34	-2.18441032257787	0.008	0.393	1.60046074986431e-30	cm_GPR183	FGFBP2
C1orf162.1	2.65656961487522e-34	0.659084905691588	0.473	0.176	4.10785359548156e-30	cm_GPR183	C1orf162
MT-CO2	1.53060288261692e-33	-0.360975245199347	1	1	2.36677123739054e-29	cm_GPR183	MT-CO2
MYC.2	7.2234183929134e-33	0.544473431957473	0.374	0.121	1.1169571860962e-28	cm_GPR183	MYC
NOSIP.2	7.43808825843119e-33	0.708147718606992	0.855	0.516	1.15015158740122e-28	cm_GPR183	NOSIP
MAST4	7.47722965220315e-33	0.319581556625855	0.195	0.04	1.15620402112017e-28	cm_GPR183	MAST4
GPR15	7.70241569936816e-33	0.304491748547148	0.107	0.014	1.1910245395933e-28	cm_GPR183	GPR15
SELL.2	8.4137242407701e-33	0.776128641810118	0.798	0.443	1.30101417935028e-28	cm_GPR183	SELL
TPT1.1	3.04941852901578e-32	0.360318722128103	1	1	4.7153158714171e-28	cm_GPR183	TPT1
S1PR5.3	1.38841529640413e-31	-1.26977412542491	0.004	0.364	2.1469065728297e-27	cm_GPR183	S1PR5
MT-CO1	2.28688353362675e-31	-0.370390553087573	1	1	3.53620800804704e-27	cm_GPR183	MT-CO1
HINT1	3.62052717637611e-31	0.546915976969183	0.989	0.913	5.59842117283038e-27	cm_GPR183	HINT1
RNF214	3.47496882255623e-30	0.425237338167973	0.279	0.078	5.37334429031869e-26	cm_GPR183	RNF214
CMC1.2	4.90735042179271e-30	-1.87341261646144	0.088	0.422	7.58823595721807e-26	cm_GPR183	CMC1
MT-ND4L	6.87958520526951e-30	-0.394794159058687	1	0.999	1.06379026029082e-25	cm_GPR183	MT-ND4L
RCAN3.1	2.17119524041797e-29	0.545599120134323	0.553	0.235	3.35731920025831e-25	cm_GPR183	RCAN3
NPDC1.1	4.60145748296273e-29	0.498941218156916	0.302	0.092	7.11523370590528e-25	cm_GPR183	NPDC1
GZMB.3	5.89312246462752e-29	-1.94691797343144	0.011	0.349	9.11253526705354e-25	cm_GPR183	GZMB
RACK1.1	6.2945010176111e-29	0.330332853074349	1	0.999	9.73318692353205e-25	cm_GPR183	RACK1
GPR155.1	8.30913233153188e-29	0.463875459511579	0.305	0.094	1.28484113242477e-24	cm_GPR183	GPR155
ANXA1.1	2.71947999452832e-28	0.730324476019844	0.916	0.628	4.20513191553914e-24	cm_GPR183	ANXA1
FCRL6.2	3.00364869235192e-28	-1.17164111439008	0.008	0.338	4.64454197298377e-24	cm_GPR183	FCRL6
CRIP1.2	8.82265964797808e-28	0.725502155997118	0.954	0.756	1.36424786136685e-23	cm_GPR183	CRIP1
S100A11.1	1.1610912647872e-27	0.626558543934869	0.756	0.386	1.79539542274045e-23	cm_GPR183	S100A11
ARHGAP15	2.13223117011712e-27	0.687284216035994	0.718	0.428	3.2970690583521e-23	cm_GPR183	ARHGAP15
CFAP36	2.93635324503775e-27	0.481545259321622	0.332	0.113	4.54048302280187e-23	cm_GPR183	CFAP36
CDC14A	3.06426051085868e-27	0.415682907859064	0.305	0.095	4.73826602794077e-23	cm_GPR183	CDC14A
MT-ATP6	3.1174895547548e-27	-0.398428105801694	1	0.999	4.82057409851735e-23	cm_GPR183	MT-ATP6
GALT	4.25348767179322e-27	0.552595642485048	0.408	0.155	6.57716798689386e-23	cm_GPR183	GALT
BIRC3	8.12808289249499e-27	0.697287538327429	0.576	0.273	1.2568454576665e-22	cm_GPR183	BIRC3
FTH1.2	1.05522923371995e-26	0.407563038662859	1	0.994	1.63170096410115e-22	cm_GPR183	FTH1
CD52.2	1.07173267411422e-26	0.473439798293026	0.996	0.967	1.65722023398281e-22	cm_GPR183	CD52
ZEB2.1	1.21968848783467e-26	-1.14508620313179	0.034	0.352	1.88600430873875e-22	cm_GPR183	ZEB2
LYAR.3	1.25104682097363e-26	-1.13300568293537	0.179	0.494	1.93449369927153e-22	cm_GPR183	LYAR
APMAP.2	1.34949643706465e-26	-1.01458320238224	0.141	0.447	2.08672634063308e-22	cm_GPR183	APMAP
MALAT1.1	3.28258583446398e-26	-0.563469861338508	1	0.999	5.07586247583165e-22	cm_GPR183	MALAT1
RPLP1.1	3.28258595789699e-26	0.35530757871163	1	1	5.07586266669612e-22	cm_GPR183	RPLP1
PLEK.1	3.55665210111787e-26	-1.11196062940764	0.073	0.384	5.49965114395856e-22	cm_GPR183	PLEK
CYLD	1.58033126971192e-25	0.632418534359599	0.611	0.317	2.44366624235554e-21	cm_GPR183	CYLD
TTC39C	3.97095468056907e-25	0.616246953976582	0.523	0.245	6.14028722256395e-21	cm_GPR183	TTC39C
RPLP0.1	4.00746618931876e-25	0.373187157174252	0.996	0.999	6.1967449685436e-21	cm_GPR183	RPLP0
NME2	1.79281302190332e-24	0.560083865645302	0.935	0.757	2.7722267757691e-20	cm_GPR183	NME2
LITAF.2	2.46916720870515e-24	-0.816759056345117	0.698	0.814	3.81807325482078e-20	cm_GPR183	LITAF
RAP1B.1	5.98819063853805e-24	-0.758162574876622	0.603	0.737	9.25953918437139e-20	cm_GPR183	RAP1B
TSPO	8.36589187161856e-24	0.579343487379216	0.737	0.403	1.29361786010838e-19	cm_GPR183	TSPO
MT-CO3	4.45847975294247e-23	-0.336214060772038	1	1	6.89414724197494e-19	cm_GPR183	MT-CO3
GZMK.2	6.45498075754659e-23	-1.96140794771402	0.034	0.322	9.98133674539429e-19	cm_GPR183	GZMK
PTGER2.1	2.23940744267118e-22	0.693598645853747	0.473	0.224	3.46279572860245e-18	cm_GPR183	PTGER2
FXYD7	3.1387107099076e-22	0.475302573847034	0.26	0.086	4.85338837073012e-18	cm_GPR183	FXYD7
MATK.2	3.25381915847687e-22	-0.921402386456132	0.126	0.404	5.03138056475279e-18	cm_GPR183	MATK
KLRG1.1	3.70795678348218e-22	-1.05900648580233	0.156	0.427	5.7336135742985e-18	cm_GPR183	KLRG1
NIBAN1.1	5.75621692919471e-22	0.440574124582883	0.424	0.171	8.90083823761378e-18	cm_GPR183	NIBAN1
ADGRG1.3	7.79562214543017e-22	-1.04139174082026	0.008	0.277	1.20543705234787e-17	cm_GPR183	ADGRG1
GNLY.3	1.26495703652554e-21	-2.61232690479452	0.057	0.332	1.95600306557944e-17	cm_GPR183	GNLY
GLIPR1.1	2.04232259782921e-21	0.544285101083253	0.607	0.31	3.15804343302331e-17	cm_GPR183	GLIPR1
TNFRSF25	2.51020597497487e-21	0.399221419643645	0.313	0.116	3.88153149910364e-17	cm_GPR183	TNFRSF25
LPAR6	2.79417451313895e-21	0.389347617979595	0.221	0.068	4.32063204966676e-17	cm_GPR183	LPAR6
CD28.1	3.10584816960566e-21	0.417341543220805	0.336	0.128	4.80257302466123e-17	cm_GPR183	CD28
RCBTB2.1	6.88719778920751e-21	0.435238297153005	0.309	0.112	1.06496739414516e-16	cm_GPR183	RCBTB2
FYN.2	1.29210153017866e-20	-0.873941382003313	0.298	0.529	1.99797659611527e-16	cm_GPR183	FYN
HLA-E.1	2.85611770123766e-20	-0.394405889437015	1	0.996	4.41641480142379e-16	cm_GPR183	HLA-E
HLA-C.1	2.96921256607734e-20	-0.400506569090698	1	0.999	4.59129339092539e-16	cm_GPR183	HLA-C
TAGLN2.2	4.94640608025287e-20	0.514648328261055	0.935	0.836	7.64862772189501e-16	cm_GPR183	TAGLN2
NFKBIA	5.14666950564309e-20	-0.832477119097159	0.794	0.856	7.95829505657591e-16	cm_GPR183	NFKBIA
CLDND1.2	1.71925496144114e-19	0.483829480154183	0.611	0.324	2.65848394687644e-15	cm_GPR183	CLDND1
LEF1.3	2.1521323054082e-19	0.395678314313396	0.664	0.338	3.3278421838527e-15	cm_GPR183	LEF1
LGALS9.1	4.08164517961796e-19	0.379150801128245	0.244	0.084	6.31144794124324e-15	cm_GPR183	LGALS9
ITGB2.2	5.48972133362154e-19	-0.708659392939382	0.855	0.864	8.48875609817899e-15	cm_GPR183	ITGB2
RRS1	6.01244122902451e-19	0.327617159944039	0.237	0.079	9.2970378724406e-15	cm_GPR183	RRS1
TOB1	7.62697623285103e-19	0.678038187822698	0.531	0.298	1.17935933488575e-14	cm_GPR183	TOB1
ADSL	8.64665616384657e-19	0.435542947177635	0.424	0.19	1.3370324426156e-14	cm_GPR183	ADSL
JUN.2	8.99416165623158e-19	-1.33634300563445	0.279	0.517	1.39076721690309e-14	cm_GPR183	JUN
PTPRC.1	1.57932686841833e-18	-0.540822488225833	0.905	0.935	2.44211313663527e-14	cm_GPR183	PTPRC
FGR.1	1.86455244927915e-18	-0.786700065755786	0.011	0.246	2.88315745232034e-14	cm_GPR183	FGR
MT-ND4	1.90854257005267e-18	-0.438118970676488	0.981	0.98	2.95117937607245e-14	cm_GPR183	MT-ND4
ZFP36.2	1.91317659458198e-18	-1.0631715056636	0.714	0.785	2.95834496820212e-14	cm_GPR183	ZFP36
PKM	2.36586554616809e-18	0.519927734238593	0.878	0.662	3.65833789403972e-14	cm_GPR183	PKM
FCGR3A.2	2.53915079124169e-18	-1.07286110297984	0	0.23	3.92628886849702e-14	cm_GPR183	FCGR3A
CCL4L2.1	4.33616044255311e-18	-0.922201154168735	0.004	0.233	6.70500489231987e-14	cm_GPR183	CCL4L2
MPRIP	5.27256067679235e-18	0.381378126226916	0.313	0.124	8.152960574524e-14	cm_GPR183	MPRIP
SH3YL1.1	5.63825613291872e-18	0.463347168971983	0.42	0.192	8.71843545833222e-14	cm_GPR183	SH3YL1
SMC4	8.06432866260007e-18	0.420920814375842	0.271	0.102	1.24698714109785e-13	cm_GPR183	SMC4
ARID5B.2	1.39376086766954e-17	0.387251661514483	0.511	0.247	2.15517242967742e-13	cm_GPR183	ARID5B
SEC61B.1	1.89283222671068e-17	0.478425167212441	0.79	0.524	2.92688647216272e-13	cm_GPR183	SEC61B
SHMT2	2.18369963716578e-17	0.354971861140431	0.336	0.141	3.37665474894944e-13	cm_GPR183	SHMT2
RPL4.1	2.46681644391667e-17	0.308114361884456	1	0.991	3.81443826722834e-13	cm_GPR183	RPL4
IL4R	2.89940472226897e-17	0.359851110056641	0.294	0.117	4.48334952204451e-13	cm_GPR183	IL4R
PNRC1	3.68773379852846e-17	-0.504076410507309	0.813	0.857	5.70234277266456e-13	cm_GPR183	PNRC1
C1orf21.1	4.22777277960659e-17	-0.714674634694869	0.008	0.228	6.53740504910566e-13	cm_GPR183	C1orf21
NUCB2.1	4.69506403444305e-17	-0.725447338534672	0.214	0.432	7.25997751645928e-13	cm_GPR183	NUCB2
SERINC5.1	4.74261131072816e-17	0.376770929855226	0.359	0.155	7.33349986977895e-13	cm_GPR183	SERINC5
ANXA5.1	4.81202533482305e-17	0.466025675113	0.565	0.311	7.44083477523688e-13	cm_GPR183	ANXA5
SPON2.2	5.32676890862956e-17	-0.910591883792247	0.038	0.264	8.23678276341389e-13	cm_GPR183	SPON2
FAM102A.1	5.47184078345238e-17	0.425970232178315	0.397	0.183	8.46110740345242e-13	cm_GPR183	FAM102A
HOPX.3	7.23384650215047e-17	-0.880297385667656	0.134	0.376	1.11856968462753e-12	cm_GPR183	HOPX
RNASET2	5.12505255341173e-16	0.448618515430673	0.649	0.373	7.92486876334055e-12	cm_GPR183	RNASET2
HLA-DPB1.2	9.24327927754857e-16	-0.784205714340292	0.599	0.674	1.42928827468734e-11	cm_GPR183	HLA-DPB1
GSTP1.1	9.34446917567763e-16	-0.634686896857661	0.546	0.662	1.44493526863503e-11	cm_GPR183	GSTP1
SORL1	1.00528436564123e-15	0.501860279179378	0.672	0.421	1.55447121459103e-11	cm_GPR183	SORL1
TMEM123.2	1.43807719151711e-15	0.456946398100149	0.744	0.481	2.2236987612429e-11	cm_GPR183	TMEM123
SARAF.1	1.59689213790997e-15	0.342739884703628	0.992	0.952	2.46927431285019e-11	cm_GPR183	SARAF
ANKH	2.55129553837062e-15	0.309056921497374	0.256	0.099	3.9450682909825e-11	cm_GPR183	ANKH
STOM.1	2.69727800662071e-15	-0.692683585438558	0.141	0.37	4.1708009816376e-11	cm_GPR183	STOM
AOAH.1	2.97670212836884e-15	-0.635272738938575	0	0.195	4.60287450109674e-11	cm_GPR183	AOAH
STT3B	3.23092977185165e-15	0.332171854810918	0.313	0.134	4.99598670621421e-11	cm_GPR183	STT3B
NDUFB9	4.34599273545839e-15	0.406905012711602	0.844	0.622	6.72020856683931e-11	cm_GPR183	NDUFB9
RPS4Y1.1	4.99592450772291e-15	0.31075043409546	0.996	0.972	7.72519806629193e-11	cm_GPR183	RPS4Y1
S100A10.2	6.45949054935455e-15	0.466794908764672	0.95	0.872	9.98831023646694e-11	cm_GPR183	S100A10
SYNE1.1	7.35335137735336e-15	-0.752254832500062	0.233	0.431	1.13704872348015e-10	cm_GPR183	SYNE1
FLT3LG.1	8.56637274655577e-15	0.385537291241767	0.779	0.518	1.32461821779992e-10	cm_GPR183	FLT3LG
IKZF3.1	1.27612522608208e-14	-0.66188738978717	0.145	0.355	1.97327243709071e-10	cm_GPR183	IKZF3
KLF2	1.31853771552489e-14	0.43131566306409	0.691	0.439	2.03885486951614e-10	cm_GPR183	KLF2
RPS26.2	1.59009173619991e-14	0.584026966760782	0.989	0.947	2.45875885168592e-10	cm_GPR183	RPS26
NAMPT	2.32148352419804e-14	0.329817065542979	0.24	0.094	3.58970997346743e-10	cm_GPR183	NAMPT
PLAC8	2.32236764607473e-14	-0.671415627949183	0.168	0.367	3.59107709112535e-10	cm_GPR183	PLAC8
EFHD2.2	2.60201279854594e-14	-0.792783395821577	0.122	0.325	4.02349239039158e-10	cm_GPR183	EFHD2
RHOC.1	2.83335110794319e-14	-0.665490603266563	0.05	0.253	4.38121081821256e-10	cm_GPR183	RHOC
THOC3	2.99864273955302e-14	0.348678784360861	0.347	0.159	4.63680126817083e-10	cm_GPR183	THOC3
TPST2.1	4.68074457221147e-14	-0.655235076801973	0.195	0.4	7.2378353320106e-10	cm_GPR183	TPST2
SPINT2.1	5.98848579584894e-14	0.322846028584596	0.309	0.14	9.25999558612121e-10	cm_GPR183	SPINT2
SLAMF7.1	6.13293245090802e-14	-0.574169652155253	0.004	0.185	9.48335344883908e-10	cm_GPR183	SLAMF7
LIME1.2	8.33058622952365e-14	0.391149453107659	0.931	0.807	1.28815854867124e-09	cm_GPR183	LIME1
PRSS23.3	9.88403521605438e-14	-0.638524987712737	0.004	0.182	1.52836836545849e-09	cm_GPR183	PRSS23
ESD	1.28017880094004e-13	0.307778231963849	0.397	0.191	1.97954047989358e-09	cm_GPR183	ESD
HLA-DPA1.2	1.5470737418823e-13	-0.832873458180843	0.527	0.608	2.39224012707261e-09	cm_GPR183	HLA-DPA1
RHBDD2	1.83663152951436e-13	0.409193567934141	0.462	0.25	2.83998333408805e-09	cm_GPR183	RHBDD2
GBP5.3	1.8627844668688e-13	-0.654111767742133	0.221	0.437	2.88042362111923e-09	cm_GPR183	GBP5
PRDX1	1.86721769126857e-13	0.426686626241968	0.622	0.383	2.88727871600858e-09	cm_GPR183	PRDX1
RGCC	2.27830098268419e-13	0.339541308548396	0.298	0.136	3.52293680952456e-09	cm_GPR183	RGCC
ARMH1.1	2.71167264671864e-13	0.303237718360926	0.275	0.119	4.19305941362104e-09	cm_GPR183	ARMH1
HLA-DRB1.2	3.098532850052e-13	-1.02473546363558	0.363	0.517	4.7912613460354e-09	cm_GPR183	HLA-DRB1
NSMCE1	4.26075832784305e-13	0.326525711032091	0.454	0.229	6.58841060234371e-09	cm_GPR183	NSMCE1
SLC2A3.2	4.44701673895479e-13	0.435557630286732	0.618	0.375	6.8764219834458e-09	cm_GPR183	SLC2A3
TBX21.1	7.09514195962981e-13	-0.581116814524248	0.019	0.194	1.09712180121756e-08	cm_GPR183	TBX21
MAP3K8.2	7.5883838842135e-13	-0.739149181254713	0.103	0.294	1.17339180001593e-08	cm_GPR183	MAP3K8
LBH	7.77164499854437e-13	-0.56877734597686	0.359	0.521	1.20172946612492e-08	cm_GPR183	LBH
TTC38.2	1.12005847206674e-12	-0.601794040415231	0.015	0.186	1.7319464153568e-08	cm_GPR183	TTC38
PDCD5	2.65532916844941e-12	0.340860358380303	0.523	0.287	4.10593549317333e-08	cm_GPR183	PDCD5
DNAJC1.1	3.24201489366959e-12	-0.608021773427385	0.118	0.297	5.01312763008129e-08	cm_GPR183	DNAJC1
ATF7IP2.1	3.41053135429787e-12	0.373049586505642	0.439	0.235	5.27370463315079e-08	cm_GPR183	ATF7IP2
CDKN1B	5.06308843780884e-12	0.437555919829117	0.668	0.467	7.82905365138381e-08	cm_GPR183	CDKN1B
PAXX.1	5.22451768509114e-12	-0.491979402820776	0.718	0.77	8.07867169645643e-08	cm_GPR183	PAXX
LAG3.2	5.74868893700879e-12	-0.661796768259384	0.107	0.283	8.88919770329669e-08	cm_GPR183	LAG3
EOMES.1	6.09245610434468e-12	-0.511051692697997	0	0.155	9.42076487414818e-08	cm_GPR183	EOMES
PLSCR3	6.40661959835907e-12	0.381591469951547	0.534	0.318	9.90655588494264e-08	cm_GPR183	PLSCR3
F2R.1	7.33631080246868e-12	-0.540773019497132	0.023	0.187	1.13441373938573e-07	cm_GPR183	F2R
ITGAL.1	8.212796420053e-12	-0.6614105178615	0.336	0.477	1.26994471043279e-07	cm_GPR183	ITGAL
ICAM2	1.24068230392971e-11	0.364320711569077	0.466	0.254	1.91846704656651e-07	cm_GPR183	ICAM2
CLEC2D.1	1.26667148634e-11	-0.529511075860689	0.427	0.562	1.95865411932754e-07	cm_GPR183	CLEC2D
CD8B	1.30477910595649e-11	-0.474998539218968	0.897	0.926	2.01757993154052e-07	cm_GPR183	CD8B
S1PR1.1	1.51449739498676e-11	0.438523378586573	0.653	0.454	2.34186732186803e-07	cm_GPR183	S1PR1
YBX1	1.64495132046669e-11	0.315141108033493	0.947	0.898	2.54358822683764e-07	cm_GPR183	YBX1
ETFB	1.92721793009281e-11	0.304078343587828	0.443	0.236	2.98005708530252e-07	cm_GPR183	ETFB
CYTOR.1	2.2939702708567e-11	0.399741303699747	0.511	0.299	3.54716622982572e-07	cm_GPR183	CYTOR
MT-ND2	3.34912384380386e-11	-0.321020855747189	0.958	0.965	5.17875019967392e-07	cm_GPR183	MT-ND2
DEGS1	3.64943847415779e-11	0.367410527356261	0.385	0.21	5.64312671259019e-07	cm_GPR183	DEGS1
MRPL10.1	3.91907221284334e-11	-0.582080304987904	0.168	0.33	6.06006136271965e-07	cm_GPR183	MRPL10
CTSC.1	4.28444795505919e-11	-0.68199936458626	0.408	0.519	6.62504187290803e-07	cm_GPR183	CTSC
ITGA4.2	4.74537467764149e-11	-0.624153616751071	0.42	0.569	7.33777286403704e-07	cm_GPR183	ITGA4
TMEM63A	4.76662747455877e-11	0.323141022826353	0.305	0.15	7.37063606391023e-07	cm_GPR183	TMEM63A
HLA-DRB5.1	5.1389116302589e-11	-0.806431329108187	0.256	0.431	7.94629905386934e-07	cm_GPR183	HLA-DRB5
MT-ND5	5.22385593713463e-11	-0.326652250344196	0.977	0.984	8.07764843559127e-07	cm_GPR183	MT-ND5
UBXN11	5.62274199889314e-11	0.341544109376455	0.302	0.149	8.69444595288846e-07	cm_GPR183	UBXN11
CD160.1	5.64286521509686e-11	-0.63052713728126	0.004	0.148	8.72556248210427e-07	cm_GPR183	CD160
PRMT2	7.06096681781702e-11	-0.43654208844808	0.5	0.623	1.09183729903905e-06	cm_GPR183	PRMT2
CD7.1	8.66381867518986e-11	-0.496073891638229	0.779	0.82	1.33968628174461e-06	cm_GPR183	CD7
CTSA	1.31295349732198e-10	0.424644886296241	0.363	0.199	2.03021999290897e-06	cm_GPR183	CTSA
CX3CR1.2	1.64228868061254e-10	-0.477270103482081	0	0.136	2.53947098683117e-06	cm_GPR183	CX3CR1
PRKCH.2	1.86218715277905e-10	-0.510271758425289	0.504	0.597	2.87949999434225e-06	cm_GPR183	PRKCH
CXCR4.3	2.1865617855689e-10	-0.581552234370492	0.859	0.87	3.38108048902519e-06	cm_GPR183	CXCR4
CLEC2B.1	2.80527970632556e-10	-0.571485655071754	0.458	0.555	4.33780400989122e-06	cm_GPR183	CLEC2B
ANXA2.2	3.07550763813322e-10	0.321451978388749	0.576	0.344	4.7556574608454e-06	cm_GPR183	ANXA2
NSD3	3.11401432680857e-10	0.316040868505405	0.615	0.391	4.81520035354409e-06	cm_GPR183	NSD3
BHLHE40.1	3.81832984444605e-10	-0.66389264568766	0.153	0.317	5.90428343846692e-06	cm_GPR183	BHLHE40
SEC61G.1	4.32371795455475e-10	0.319767463299083	0.775	0.58	6.68576507312801e-06	cm_GPR183	SEC61G
ZYX	5.6142051990554e-10	0.413623882835521	0.74	0.57	8.68124549929936e-06	cm_GPR183	ZYX
TXN.1	7.02388808901932e-10	0.354252663939812	0.618	0.394	1.08610381520506e-05	cm_GPR183	TXN
PPDPF	8.47637094295378e-10	0.306790242577113	0.939	0.892	1.31070123890894e-05	cm_GPR183	PPDPF
GOLGA7.1	9.19113490351295e-10	0.321958163332649	0.519	0.312	1.42122519013021e-05	cm_GPR183	GOLGA7
TGFBR3.1	9.39101403141943e-10	-0.596403802104066	0.137	0.286	1.45213249967839e-05	cm_GPR183	TGFBR3
UBB.1	9.52431078499383e-10	-0.412678168960871	0.863	0.872	1.4727441766836e-05	cm_GPR183	UBB
CD74.2	1.01767726583482e-09	-0.892464527169557	0.92	0.896	1.57363435616038e-05	cm_GPR183	CD74
LPCAT1.1	1.27114323054473e-09	-0.44770196550922	0.038	0.183	1.96556877739132e-05	cm_GPR183	LPCAT1
SH2D2A.1	1.41389611507244e-09	-0.62628914238638	0.244	0.381	2.18630756273652e-05	cm_GPR183	SH2D2A
APBA2	1.47767592343523e-09	-0.416520949420688	0.038	0.179	2.2849302804079e-05	cm_GPR183	APBA2
FDFT1	1.48038084881286e-09	0.303143321528527	0.489	0.285	2.28911290651933e-05	cm_GPR183	FDFT1
PAG1.1	1.55806536425068e-09	0.376199045033188	0.401	0.239	2.40923647274083e-05	cm_GPR183	PAG1
CYBA.1	1.64670621969837e-09	-0.460351549226617	0.847	0.856	2.54630182751959e-05	cm_GPR183	CYBA
DGKA.1	1.75247338331498e-09	0.342841214996676	0.542	0.343	2.70984959261996e-05	cm_GPR183	DGKA
HLA-DQA2.1	1.79688668340989e-09	-0.600723729073342	0.092	0.252	2.77852587855672e-05	cm_GPR183	HLA-DQA2
GADD45B	1.86443723840743e-09	-0.473310428652703	0.214	0.374	2.88297930174941e-05	cm_GPR183	GADD45B
XCL2.1	2.18950742105231e-09	-0.457794638324741	0.004	0.128	3.38563532517318e-05	cm_GPR183	XCL2
C12orf75.2	2.3852060957452e-09	-0.620402476098564	0.385	0.496	3.68824418585081e-05	cm_GPR183	C12orf75
ARPC1B.1	2.56245218512727e-09	0.313530052380757	0.931	0.831	3.9623198138623e-05	cm_GPR183	ARPC1B
H3F3B.1	2.60273708318387e-09	-0.392423909311704	0.966	0.962	4.02461235172722e-05	cm_GPR183	H3F3B
ABI3.1	3.45124818731097e-09	-0.48934485296774	0.073	0.214	5.33666507203896e-05	cm_GPR183	ABI3
CD244.1	3.83253417453802e-09	-0.41602380935966	0.019	0.147	5.92624759408814e-05	cm_GPR183	CD244
IER2.1	3.90213862377282e-09	-0.56875059012801	0.553	0.635	6.03387695393991e-05	cm_GPR183	IER2
EVI2B	5.25559310271641e-09	0.387415868391591	0.649	0.455	8.12672361473038e-05	cm_GPR183	EVI2B
SNHG5.1	6.12483481314629e-09	0.359651165801083	0.798	0.62	9.47083207156811e-05	cm_GPR183	SNHG5
PECAM1	6.13370724812522e-09	-0.418678288577441	0.057	0.201	9.48455151777603e-05	cm_GPR183	PECAM1
CD27.2	6.58251044889725e-09	0.318416281081344	0.55	0.354	0.000101785359071298	cm_GPR183	CD27
KLRC2.2	6.62062512824869e-09	-0.856243576042913	0.034	0.165	0.000102374726358109	cm_GPR183	KLRC2
ATP2B1	7.29042600441183e-09	0.320193682737159	0.305	0.166	0.00011273185730622	cm_GPR183	ATP2B1
CLIC3.1	7.90273162062496e-09	-0.618623199945183	0.084	0.22	0.000122199939049724	cm_GPR183	CLIC3
LEPROTL1.1	8.2403986658406e-09	0.359570391066383	0.882	0.692	0.000127421284569893	cm_GPR183	LEPROTL1
PPP2R2B.1	1.04886274838291e-08	-0.380649612533077	0.011	0.13	0.00016218564678245	cm_GPR183	PPP2R2B
SYNGR1	1.286420199086e-08	-0.361359410086667	0	0.111	0.000198919155384668	cm_GPR183	SYNGR1
PTMS.1	1.57367977117461e-08	-0.458819376934971	0.031	0.157	0.00024333810301673	cm_GPR183	PTMS
ADRB2.1	1.78318061878989e-08	-0.350234395800072	0	0.109	0.000275733219083481	cm_GPR183	ADRB2
AKNA.1	2.38278212240854e-08	-0.485468821257419	0.435	0.531	0.000368449599588033	cm_GPR183	AKNA
SRSF2.1	2.43026774008946e-08	-0.455134238479414	0.515	0.598	0.000375792300650034	cm_GPR183	SRSF2
PLAAT4.1	2.6930593005476e-08	-0.383729706822026	0.813	0.814	0.000416427759643675	cm_GPR183	PLAAT4
SYTL3.1	2.72442627082366e-08	-0.479143152478939	0.126	0.264	0.000421278034257463	cm_GPR183	SYTL3
TRGV2.1	3.09333726967653e-08	-0.652115158733211	0.023	0.142	0.000478322742010082	cm_GPR183	TRGV2
RASSF1.2	3.22590731730079e-08	-0.515231547948104	0.214	0.347	0.000498822048474222	cm_GPR183	RASSF1
VPS37B.1	3.43873315563806e-08	-0.449466387838179	0.118	0.256	0.000531731307856314	cm_GPR183	VPS37B
RUNX3.1	3.62993926761683e-08	-0.552435983630872	0.328	0.438	0.00056129750895159	cm_GPR183	RUNX3
ZBTB38.1	3.89931152405002e-08	-0.536924947111483	0.195	0.32	0.000602950540963854	cm_GPR183	ZBTB38
TRGC2.1	4.16064660472653e-08	-0.415372239295861	0.031	0.15	0.000643360784488863	cm_GPR183	TRGC2
LINC02084.1	4.21767643862241e-08	-0.317053312861585	0	0.103	0.000652179307704183	cm_GPR183	LINC02084
FCRL3.1	4.55273867337995e-08	-0.422618194603615	0.023	0.137	0.000703989981064742	cm_GPR183	FCRL3
STAT4	5.46752543910614e-08	-0.417711067293178	0.229	0.364	0.000845443458648982	cm_GPR183	STAT4
CORO7	6.86855214814159e-08	0.300316843672146	0.538	0.352	0.00106208421866713	cm_GPR183	CORO7
WIPF1.1	7.13331688967832e-08	-0.412349257556485	0.611	0.657	0.00110302479065096	cm_GPR183	WIPF1
HLA-F.1	8.78431519397011e-08	-0.351515341662781	0.748	0.792	0.0013583186584436	cm_GPR183	HLA-F
TGFBR2.1	9.09173755410167e-08	-0.432201574494901	0.137	0.268	0.00140585537799074	cm_GPR183	TGFBR2
CTSD.1	1.00849608013616e-07	-0.442535593850249	0.378	0.491	0.00155943748871454	cm_GPR183	CTSD
CORO1B	1.12539876059221e-07	0.342231871698256	0.477	0.306	0.00174020410350374	cm_GPR183	CORO1B
MT-ATP8	1.71221949245146e-07	-0.413069182777784	0.374	0.497	0.00264760500117769	cm_GPR183	MT-ATP8
TAGAP.1	1.92555767432974e-07	0.337411546835912	0.622	0.457	0.00297748983181608	cm_GPR183	TAGAP
SRGN.3	2.33728552445604e-07	-0.510612226822265	0.901	0.826	0.00361414460646637	cm_GPR183	SRGN
ITM2C	2.78038889984376e-07	0.39282365269803	0.198	0.1	0.0042993153558284	cm_GPR183	ITM2C
SAMHD1.1	3.06867096946447e-07	0.343536829811502	0.672	0.492	0.00474508592008291	cm_GPR183	SAMHD1
KLRK1.1	3.6411545112517e-07	-0.399227022749953	0.611	0.709	0.0056303172207485	cm_GPR183	KLRK1
ORMDL3	3.67516076698597e-07	-0.425403034573201	0.218	0.335	0.00568290109399041	cm_GPR183	ORMDL3
SIPA1.1	4.60331500842618e-07	-0.425675466843519	0.122	0.24	0.0071181059975294	cm_GPR183	SIPA1
SSBP3	4.82888479424529e-07	-0.350677446171685	0.038	0.145	0.00746690455734149	cm_GPR183	SSBP3
CD3G.1	5.24595476149264e-07	-0.401339639693349	0.626	0.694	0.00811181984769608	cm_GPR183	CD3G
PBXIP1	5.97472537885524e-07	0.306342401783035	0.595	0.42	0.00923871785332385	cm_GPR183	PBXIP1
ITGAM.2	6.68373661117619e-07	-0.350072197470687	0.027	0.13	0.0103350619218617	cm_GPR183	ITGAM
TRGV3.2	6.89741986043052e-07	-0.598029923410482	0.05	0.157	0.0106654803301837	cm_GPR183	TRGV3
SERPINB6	7.0446241733438e-07	-0.338876547329868	0.046	0.154	0.0108931023592415	cm_GPR183	SERPINB6
CRTAM	7.87334420513897e-07	-0.383484648614059	0.05	0.157	0.0121745521444064	cm_GPR183	CRTAM
NIN	9.06836007343455e-07	-0.387879108015441	0.134	0.254	0.0140224051815518	cm_GPR183	NIN
STK17A	9.80627249833615e-07	-0.401560016873543	0.328	0.427	0.0151634391641772	cm_GPR183	STK17A
LINC02384.1	1.03204677551859e-06	-0.320224521066055	0.015	0.109	0.015958539289844	cm_GPR183	LINC02384
BZW1.1	1.03546509246185e-06	-0.364717091808086	0.531	0.581	0.0160113967247376	cm_GPR183	BZW1
AC007952.4.1	1.14028024395429e-06	-0.51281326020298	0.134	0.252	0.0176321534122652	cm_GPR183	AC007952.4
RASAL3	1.21865629269095e-06	-0.367850692822404	0.435	0.517	0.0188440822538801	cm_GPR183	RASAL3
LINC02446.2	1.31105932927226e-06	-0.550594367272252	0.366	0.497	0.020272910408537	cm_GPR183	LINC02446
USP28.1	1.42191943133013e-06	-0.313613583222423	0.027	0.124	0.0219871401666577	cm_GPR183	USP28
ABHD17A.1	1.51657466767735e-06	-0.380307116453299	0.13	0.25	0.0234507940862948	cm_GPR183	ABHD17A
ENC1.1	1.66436717428679e-06	-0.317856870496385	0.011	0.1	0.0257361096159966	cm_GPR183	ENC1
LINC00861.1	1.68555902415478e-06	-0.411545032536206	0.382	0.474	0.0260637991905053	cm_GPR183	LINC00861
DDX6	1.86045658242339e-06	-0.370786026223186	0.416	0.507	0.0287682401340128	cm_GPR183	DDX6
IL2RB.1	1.98394086226892e-06	-0.420849981177768	0.214	0.319	0.0306776775532644	cm_GPR183	IL2RB
SAMD3.1	2.03479250556369e-06	-0.470658762607705	0.336	0.423	0.0314639965135314	cm_GPR183	SAMD3
RNF213.2	2.08640456192589e-06	-0.428036281011625	0.702	0.684	0.0322620737410601	cm_GPR183	RNF213
PYHIN1.1	2.1349687312084e-06	-0.474422394398854	0.225	0.329	0.0330130214906754	cm_GPR183	PYHIN1
ZC3H12A.1	2.17561393006596e-06	-0.395750333063054	0.099	0.211	0.0336415182006099	cm_GPR183	ZC3H12A
DUSP1.2	2.461405774682e-06	-1.02077381496981	0.439	0.499	0.0380607174939077	cm_GPR183	DUSP1
TRBV13.2	0	2.49679657764103	0.335	0.032	0	em	TRBV13
FGFBP2.4	0	2.06385868119823	0.913	0.246	0	em	FGFBP2
GNLY.4	0	2.02942493687078	0.824	0.195	0	em	GNLY
GZMB.4	0	1.72092297812406	0.843	0.21	0	em	GZMB
GZMH.4	0	1.62862910469535	0.973	0.367	0	em	GZMH
TRAV26-2.1	0	1.53207630812196	0.309	0.024	0	em	TRAV26-2
ZNF683.3	0	1.41933029774586	0.474	0.072	0	em	ZNF683
LGALS1.3	0	1.39085776586405	0.785	0.321	0	em	LGALS1
ITGB1.2	0	1.35695077707509	0.712	0.251	0	em	ITGB1
PRF1.3	0	1.27186019757867	0.934	0.468	0	em	PRF1
MYOM2.2	0	1.23357308565956	0.328	0.032	0	em	MYOM2
NKG7.3	0	1.23212202176202	1	0.619	0	em	NKG7
KLRD1.4	0	1.20493579952436	0.89	0.351	0	em	KLRD1
SPON2.3	0	1.19528797704667	0.568	0.178	0	em	SPON2
S100A4.2	0	1.16986972998452	0.992	0.818	0	em	S100A4
PRSS23.4	0	1.07293761337812	0.506	0.093	0	em	PRSS23
ADGRG1.4	0	1.0699836647	0.622	0.179	0	em	ADGRG1
CD52.3	0	0.97177735159693	0.997	0.96	0	em	CD52
ANXA1.2	0	0.93551520525716	0.935	0.556	0	em	ANXA1
EFHD2.3	0	0.875625782327113	0.63	0.239	0	em	EFHD2
CTSW.3	0	0.866370957658992	0.935	0.659	0	em	CTSW
SH3BGRL3.2	0	0.824069149630676	0.999	0.978	0	em	SH3BGRL3
CX3CR1.3	0	0.823773756091371	0.366	0.072	0	em	CX3CR1
S100A6.1	0	0.727378409436161	0.986	0.927	0	em	S100A6
CD99.2	0	0.718469250064958	0.988	0.804	0	em	CD99
HLA-C.2	0	0.557897443330816	1	0.999	0	em	HLA-C
B2M.1	0	0.456590058766257	1	1	0	em	B2M
RPL28.1	0	-0.382961451260289	1	1	0	em	RPL28
EEF1A1.1	0	-0.406616540483572	1	1	0	em	EEF1A1
RPL39.1	0	-0.412648197480445	1	1	0	em	RPL39
RPL13.1	0	-0.476917298438717	1	1	0	em	RPL13
RPS12.1	0	-0.487530600936953	1	1	0	em	RPS12
RPL11.1	0	-0.497276483246873	1	1	0	em	RPL11
RPS8.1	0	-0.558250076681649	1	1	0	em	RPS8
RPL32.1	0	-0.623884525658464	1	1	0	em	RPL32
RPL22.1	0	-0.630991717421251	0.999	0.998	0	em	RPL22
RPLP1.2	0	-0.636028430473268	1	1	0	em	RPLP1
RPS13.1	0	-0.742636531618798	0.999	1	0	em	RPS13
PABPC1.1	0	-0.757221233962355	0.981	0.994	0	em	PABPC1
SARAF.2	0	-0.792383142951703	0.918	0.963	0	em	SARAF
TCF7.1	0	-1.44589501287633	0.132	0.588	0	em	TCF7
LTB.2	0	-2.07092910970537	0.226	0.647	0	em	LTB
FCGR3A.3	5.5046058308339e-301	1.00370770963983	0.502	0.153	8.51177199621845e-297	em	FCGR3A
CCR7.3	1.63788116959124e-298	-1.5606237377524	0.01	0.407	2.53265565253893e-294	em	CCR7
HOPX.4	6.9727271776552e-297	0.868864259315113	0.689	0.287	1.07819280348082e-292	em	HOPX
RPL37.1	2.21719312806597e-294	-0.402362922949023	1	1	3.42844573392841e-290	em	RPL37
TGFBR3.2	1.36759677883099e-293	0.870815125035161	0.567	0.209	2.11471489910635e-289	em	TGFBR3
ASCL2	2.01956536689272e-293	0.580457543821509	0.223	0.022	3.12285392682622e-289	em	ASCL2
ITGB2.3	3.89343094417522e-290	0.724661346684849	0.972	0.836	6.02041226897814e-286	em	ITGB2
RPL8.1	1.19931595217086e-288	-0.463971742576597	0.999	1	1.8545022568418e-284	em	RPL8
ITGAM.3	2.36986912968595e-287	0.723095949840302	0.342	0.072	3.66452863523338e-283	em	ITGAM
RPL34.1	5.23020340686475e-285	-0.41670173650552	1	1	8.08746352803497e-281	em	RPL34
LINC02384.2	8.81411847319029e-282	0.671148696781909	0.303	0.055	1.36292713950941e-277	em	LINC02384
RPS3A.1	1.72661319586823e-281	-0.520454958900261	1	1	2.66986198477104e-277	em	RPS3A
TRGV3.3	1.15119825274799e-280	1.06000659478761	0.378	0.096	1.78009785822422e-276	em	TRGV3
RPS15A.1	1.60610885811056e-280	-0.334348153631668	1	1	2.48352612729636e-276	em	RPS15A
GZMA.4	7.55917793355468e-279	0.799000798638619	0.951	0.527	1.16887568386556e-274	em	GZMA
RPL5.1	2.49049709789673e-277	-0.522092309165012	1	1	3.85105566247772e-273	em	RPL5
RPL12.1	1.34950425538476e-275	-0.474948833993277	1	1	2.08673843010145e-271	em	RPL12
CD8A.2	6.48732584309438e-275	0.606484745752684	0.995	0.947	1.00313519511768e-270	em	CD8A
SELL.3	8.95159225941649e-275	-1.40455991209019	0.142	0.531	1.38418471107357e-270	em	SELL
AHNAK.3	1.38272593356442e-274	0.864200880545182	0.908	0.572	2.13810911107067e-270	em	AHNAK
RPS5.1	3.42003858649417e-271	-0.622762957834254	0.998	0.997	5.28840566629593e-267	em	RPS5
LSP1.2	7.07804299231571e-263	0.615445878717605	0.986	0.894	1.09447778790178e-258	em	LSP1
CST7.3	7.87758408524177e-263	0.726995062078422	0.996	0.58	1.21811082710094e-258	em	CST7
CCL5.4	1.25685655154314e-260	0.759829732412866	1	0.635	1.94347728565116e-256	em	CCL5
CD27.3	2.21801997026739e-260	-1.07511225437836	0.056	0.438	3.42972428002446e-256	em	CD27
RPL10.1	6.67033167561735e-260	-0.38693061351601	1	1	1.03143338700071e-255	em	RPL10
RPL9.1	6.64385184185457e-257	-0.502680653679643	0.999	0.999	1.02733881030597e-252	em	RPL9
RPL30.1	7.52214043938326e-257	-0.377074731911817	1	1	1.16314857614183e-252	em	RPL30
RPL19.1	3.12280422369746e-256	-0.387216373554203	1	1	4.82879217110338e-252	em	RPL19
NELL2.1	5.74501969169861e-256	-1.16671475897898	0.024	0.385	8.88352394927356e-252	em	NELL2
EEF1B2.1	6.81821713988515e-254	-0.681902066427792	0.989	0.991	1.05430091634044e-249	em	EEF1B2
RPL18.1	1.39744635628452e-249	-0.43755184182555	1	1	2.16087130072275e-245	em	RPL18
RPS28.1	5.37680071139508e-245	-0.40891180254768	1	1	8.31414694003021e-241	em	RPS28
PLEK.2	1.35661396376183e-243	0.74933937614138	0.667	0.301	2.09773217216492e-239	em	PLEK
CCL4.2	1.05652354569107e-242	0.889869867981441	0.756	0.351	1.6337023587021e-238	em	CCL4
CRIP1.3	6.56440424543394e-241	0.810073306656431	0.923	0.718	1.01505382847145e-236	em	CRIP1
RPS23.1	5.98673078473964e-240	-0.427142844234747	1	1	9.2572818124429e-236	em	RPS23
FLNA.2	4.71142583523083e-237	0.723094415045737	0.926	0.715	7.28527776901743e-233	em	FLNA
CLIC1.1	2.17557951107146e-236	0.693704315740397	0.912	0.652	3.36409859796979e-232	em	CLIC1
LEPROTL1.2	2.66121716698753e-235	-0.879415936409028	0.461	0.758	4.11504010531282e-231	em	LEPROTL1
HLA-DRB5.2	1.24679531332197e-231	0.797197199901366	0.724	0.349	1.92791959298976e-227	em	HLA-DRB5
ZEB2.2	7.62581873143456e-230	0.73437502445947	0.63	0.27	1.17918035044173e-225	em	ZEB2
CTSC.2	1.76843105719256e-229	0.756041966064595	0.767	0.451	2.73452494373685e-225	em	CTSC
LEF1.4	2.28679949817479e-227	-1.20321976478741	0.077	0.415	3.53607806402768e-223	em	LEF1
C12orf75.3	1.40421244004068e-226	0.693054116505417	0.769	0.422	2.17133369603491e-222	em	C12orf75
C1orf21.2	3.75640888894854e-223	0.694152505345013	0.462	0.161	5.80853506498112e-219	em	C1orf21
LDHB.2	4.16534864879092e-222	-0.846237512298924	0.789	0.874	6.4408786156254e-218	em	LDHB
FCRL6.3	2.35104197163796e-221	0.665055885697632	0.615	0.256	3.63541620074377e-217	em	FCRL6
S1PR5.4	2.93407404879144e-221	0.669595590835548	0.646	0.28	4.53695870164621e-217	em	S1PR5
SLC9A3R1.2	9.34558331552026e-220	0.711097424867453	0.825	0.564	1.4451075480789e-215	em	SLC9A3R1
RPS6.1	5.22978021161101e-219	-0.409414141473549	1	0.999	8.0868091412141e-215	em	RPS6
EMP3.2	1.56033590857538e-216	0.618879150065472	0.951	0.832	2.41274741543011e-212	em	EMP3
RPS18.1	7.92279261167235e-216	-0.375866909415682	1	0.999	1.22510142154289e-211	em	RPS18
RPL35A.1	1.76303470726004e-214	-0.371489469857835	1	1	2.7261805678362e-210	em	RPL35A
LILRB1.2	3.27131002758528e-213	0.587569430708029	0.257	0.052	5.05842669565512e-209	em	LILRB1
RPS25.1	3.70957614780048e-212	-0.351600480398998	1	0.999	5.73611759734388e-208	em	RPS25
TRGV10.1	4.21354613937187e-211	0.952054733293657	0.346	0.101	6.51540639531073e-207	em	TRGV10
S100A11.2	1.09726668108403e-209	0.773424612411799	0.643	0.329	1.69670346896023e-205	em	S100A11
S100A10.3	2.67055642607429e-209	0.619575690249226	0.95	0.854	4.12948140163868e-205	em	S100A10
IFITM2.2	4.4428498338478e-205	0.647755990430579	0.946	0.836	6.86997869807885e-201	em	IFITM2
TMSB4X.1	8.88868536040014e-205	0.331563713358689	1	0.999	1.37445741727867e-200	em	TMSB4X
RAP1B.2	6.8514078390006e-204	0.654773308548132	0.87	0.698	1.05943319414466e-199	em	RAP1B
RPLP0.2	4.52275737508493e-202	-0.464549775216133	1	0.999	6.99353972909383e-198	em	RPLP0
RPS4X.1	2.96839644099226e-200	-0.34956682887309	1	1	4.59003141670634e-196	em	RPS4X
RPL36.1	2.42460120318434e-194	-0.357921005071798	1	0.999	3.74916084048395e-190	em	RPL36
RCAN3.2	2.35489034494445e-192	-0.836578800360074	0.014	0.301	3.6413669403876e-188	em	RCAN3
HLA-A.1	2.64053564105826e-191	0.34845257579158	1	0.998	4.08306026176838e-187	em	HLA-A
APOBEC3G.2	2.69187768057162e-188	0.69773667096585	0.555	0.269	4.16245045746789e-184	em	APOBEC3G
RPS21.1	5.50512839865605e-186	-0.329854096756706	1	1	8.51258004284185e-182	em	RPS21
TPT1.2	1.80662642049892e-185	-0.385024929888512	1	1	2.79358643401747e-181	em	TPT1
DSTN.1	2.66221659003778e-185	0.705551362288863	0.586	0.313	4.11658551317542e-181	em	DSTN
HLA-DPB1.3	3.35303923018369e-184	0.569730022069791	0.883	0.617	5.18480456163304e-180	em	HLA-DPB1
YWHAQ.1	4.26396010344987e-182	0.666652959360846	0.764	0.521	6.59336150796453e-178	em	YWHAQ
CD2.1	5.83118490456036e-182	0.681846578073991	0.8	0.573	9.01676121792169e-178	em	CD2
MAL.3	9.27770282276264e-181	-0.843941418748963	0.005	0.273	1.43461118748379e-176	em	MAL
PLEKHF1.1	1.54916841366926e-178	0.561722443607335	0.297	0.084	2.39547911805677e-174	em	PLEKHF1
CFL1.1	1.93508340864229e-177	0.439697969484222	0.996	0.982	2.99221947478357e-173	em	CFL1
KLRK1.2	1.15995684478414e-176	0.681360909374977	0.845	0.671	1.79364126908972e-172	em	KLRK1
TBX21.2	3.3842757501307e-176	0.595661139928375	0.389	0.138	5.2331055924271e-172	em	TBX21
AIF1.4	2.12548150995777e-175	-0.865860691343017	0.018	0.288	3.2866320588477e-171	em	AIF1
RPL4.2	2.25866651706958e-175	-0.444996639447832	0.988	0.992	3.49257603534469e-171	em	RPL4
NOSIP.3	2.26348403797511e-171	-1.00528414493719	0.314	0.578	3.50002536792092e-167	em	NOSIP
ARPC2.1	7.94424644033932e-171	0.50976744549848	0.964	0.876	1.22841882706967e-166	em	ARPC2
EEF1G.1	8.9039987814281e-171	-0.494149621905114	0.977	0.985	1.37682533157223e-166	em	EEF1G
GAPDH.1	1.82981739303777e-170	0.432058307461236	0.997	0.973	2.82944663485431e-166	em	GAPDH
MYO1G.1	3.10219429361654e-169	0.630005916458184	0.742	0.48	4.79692303621926e-165	em	MYO1G
BHLHE40.2	5.81901915937769e-169	0.700136089537731	0.539	0.255	8.99794932614572e-165	em	BHLHE40
HLA-DRB1.3	1.2874646297839e-168	0.528793630132796	0.81	0.436	1.99080655703484e-164	em	HLA-DRB1
SNHG29.2	1.74196432161382e-168	-0.699054909591071	0.828	0.896	2.69359943051145e-164	em	SNHG29
RPS14.1	3.31435250835857e-168	-0.30469802437127	1	1	5.12498328367485e-164	em	RPS14
GLUL.1	3.9185029422511e-168	0.582071116556498	0.343	0.117	6.05918109960288e-164	em	GLUL
UBC.1	4.52002665818771e-168	0.46507452118223	0.992	0.939	6.98931722155565e-164	em	UBC
CALM1.3	2.64681987069928e-166	0.41940442415156	0.997	0.971	4.09277756606229e-162	em	CALM1
MATK.3	3.10849796029513e-166	0.625995766408989	0.628	0.338	4.80667039600436e-162	em	MATK
HLA-B.1	1.21742110315849e-165	0.330257435238717	1	0.999	1.88249825181398e-161	em	HLA-B
PLEKHG3.1	2.18239525713407e-165	0.493341451836663	0.236	0.057	3.37463778610641e-161	em	PLEKHG3
MYO1F.2	2.40871744920111e-164	0.607396867730125	0.611	0.312	3.72459979169968e-160	em	MYO1F
LITAF.3	1.43286410559051e-163	0.522866904245827	0.93	0.781	2.2156377664746e-159	em	LITAF
PIK3IP1.1	7.62946691749576e-163	-0.835970552878061	0.436	0.672	1.17974446945237e-158	em	PIK3IP1
PFN1.1	1.97800875615896e-162	0.388202436237254	1	0.998	3.0585949396486e-158	em	PFN1
MYL12B.1	9.19522595068935e-161	0.450604742134814	0.962	0.885	1.42185778875509e-156	em	MYL12B
LCP1.1	9.4255312151472e-161	0.549822394234035	0.922	0.787	1.45746989179821e-156	em	LCP1
HLA-DPA1.3	1.91680985963416e-160	0.49095726358932	0.859	0.541	2.9639630859523e-156	em	HLA-DPA1
CDK2AP2.1	1.0855041752038e-157	0.648171610822095	0.542	0.277	1.67851510611764e-153	em	CDK2AP2
NPM1.1	2.16375736499034e-157	-0.520925818366124	0.948	0.959	3.34581801348456e-153	em	NPM1
ACTN1.3	2.90841482393632e-157	-0.766595010350331	0.015	0.261	4.49728184225273e-153	em	ACTN1
CD7.2	1.18026158263288e-154	-0.658322317166646	0.679	0.856	1.82503848522522e-150	em	CD7
ANXA2.3	2.86195086096693e-154	0.616357401476341	0.573	0.291	4.42543461631316e-150	em	ANXA2
VCL.1	3.96085846496209e-154	0.525469184962273	0.273	0.082	6.12467544437088e-150	em	VCL
GAS5.1	2.28881325083683e-153	-0.69189812848967	0.722	0.835	3.53919192976899e-149	em	GAS5
RPL29.1	3.1366126398509e-153	-0.31060141865476	1	1	4.85014412500144e-149	em	RPL29
ACTN4.1	3.80047307948997e-149	0.573832088018124	0.534	0.264	5.87667152281534e-145	em	ACTN4
GPR141	1.7562652270147e-148	0.32876045298719	0.12	0.013	2.71571292053283e-144	em	GPR141
CALR.2	1.11861528539557e-147	0.685023242205573	0.849	0.694	1.72971481580717e-143	em	CALR
ANXA5.2	1.09359683276016e-146	0.609279109294609	0.519	0.263	1.69102878249704e-142	em	ANXA5
PATL2.2	4.02532908947746e-145	0.625934702810222	0.368	0.148	6.224366371059e-141	em	PATL2
KLRG1.2	3.65275715718406e-143	0.53668488829856	0.663	0.358	5.64825839215371e-139	em	KLRG1
FGR.2	5.77645942664642e-142	0.523021432501452	0.442	0.188	8.93213921142336e-138	em	FGR
CYTOR.2	5.81562466866391e-142	0.571827049487469	0.514	0.248	8.99270042515501e-138	em	CYTOR
AC020659.1.1	8.59704954756765e-139	0.628847047443781	0.277	0.092	1.32936177154039e-134	em	AC020659.1
CYBA.2	4.86431622090549e-138	0.458533611563456	0.951	0.831	7.52169217238616e-134	em	CYBA
MYL6.1	3.30435573646722e-136	0.400394490382473	0.986	0.939	5.10952527529926e-132	em	MYL6
TTC38.3	1.48178202189622e-135	0.53940338651348	0.354	0.137	2.29127954045813e-131	em	TTC38
TSPAN2	4.39854151623842e-132	0.414761368675397	0.191	0.046	6.80146474655946e-128	em	TSPAN2
PROK2	6.79515106830323e-132	0.305487715652625	0.109	0.012	1.05073420969173e-127	em	PROK2
ALOX5AP.1	9.38263242886617e-132	0.695860059821027	0.551	0.32	1.45083645247558e-127	em	ALOX5AP
CDC42EP3.1	5.63706153776278e-131	0.530397681054102	0.377	0.162	8.71658825584258e-127	em	CDC42EP3
SYNE2.2	8.05925080812543e-131	0.588448768662041	0.703	0.464	1.24620195246044e-126	em	SYNE2
RACK1.2	1.02943611139357e-130	-0.304597325907531	0.998	0.999	1.59181705904788e-126	em	RACK1
IL2RG.1	3.86126988349629e-130	0.422283685503903	0.959	0.889	5.97068162085031e-126	em	IL2RG
CD300A.2	4.35450103552373e-130	0.538603768280596	0.382	0.162	6.73336495123034e-126	em	CD300A
CES1	1.36458328573652e-129	0.336048056469546	0.114	0.014	2.11005513473438e-125	em	CES1
IL32.1	1.76976062129151e-129	0.336968171363108	0.999	0.99	2.73658084870306e-125	em	IL32
PPP1R18.1	5.14706795787994e-129	0.55155975405118	0.671	0.428	7.95891118326975e-125	em	PPP1R18
TNFRSF1B.2	2.44907336586866e-127	0.546175031734325	0.488	0.246	3.78700214564271e-123	em	TNFRSF1B
ITGAL.2	3.91812557037368e-127	0.538461652520087	0.667	0.424	6.05859756946881e-123	em	ITGAL
PTPRC.2	5.10416423888094e-126	0.389918790849812	0.972	0.925	7.8925691625816e-122	em	PTPRC
PRR5L.1	2.81979902390066e-124	0.441022228717304	0.251	0.08	4.36025523065759e-120	em	PRR5L
MSN.1	6.94353435079986e-124	0.496712897447093	0.836	0.689	1.07367871666418e-119	em	MSN
APMAP.3	3.38890867894502e-123	0.502990458925106	0.648	0.386	5.24026949025269e-119	em	APMAP
LDLRAP1.1	1.13673828150896e-122	-0.677360786878667	0.14	0.392	1.7577384046973e-118	em	LDLRAP1
ADRB2.2	2.7251174545768e-122	0.437963132215058	0.236	0.073	4.21384912001211e-118	em	ADRB2
TXK.2	3.30261365158533e-122	-0.558637892347882	0.004	0.197	5.1068314894464e-118	em	TXK
PRKCQ-AS1.2	1.27472597436265e-120	-0.786620431564847	0.127	0.364	1.97110877415697e-116	em	PRKCQ-AS1
CD226.1	8.69066013109409e-119	0.444874700681319	0.244	0.081	1.34383677607108e-114	em	CD226
IL7R.2	2.72981473315889e-118	-0.704431295306149	0.514	0.739	4.22111252188359e-114	em	IL7R
ADAM8.2	4.21022419075473e-118	0.524977705534129	0.51	0.272	6.51026966616404e-114	em	ADAM8
SELPLG.1	1.26933787206722e-117	0.545130074979449	0.706	0.519	1.96277715157755e-113	em	SELPLG
CHST12.2	1.73467125735337e-117	0.522829978836158	0.469	0.24	2.68232216524551e-113	em	CHST12
SPN.1	2.71072030817814e-117	0.55469324258358	0.56	0.331	4.19158681253586e-113	em	SPN
DOK2.2	7.53898913476582e-117	0.521982321699032	0.52	0.279	1.16575388990884e-112	em	DOK2
DGKA.2	4.26589531990541e-116	-0.632016660590164	0.152	0.398	6.59635393316973e-112	em	DGKA
PYHIN1.2	3.63578385018813e-115	0.5372033630199	0.514	0.277	5.62201256754591e-111	em	PYHIN1
PPP1CA.1	7.7895648190822e-115	0.460418965693213	0.82	0.651	1.20450040797468e-110	em	PPP1CA
TMEM273	4.2903385257117e-114	0.333617790591683	0.154	0.034	6.63415046230801e-110	em	TMEM273
PTMS.2	1.66870462909492e-113	0.496395911617805	0.301	0.116	2.58031796796948e-109	em	PTMS
TUBA1B.1	6.67097591998326e-113	0.494231808076216	0.724	0.518	1.03153300650701e-108	em	TUBA1B
GSTP1.2	1.37990778588449e-111	0.451892005552254	0.803	0.622	2.13375140931319e-107	em	GSTP1
SPINT2.2	1.68713063559106e-111	-0.484214567090766	0.003	0.18	2.60881010181446e-107	em	SPINT2
HINT1.1	6.21500452294139e-111	-0.426871789667237	0.87	0.926	9.61026149382427e-107	em	HINT1
SAMD3.2	2.31133066164228e-109	0.502370660345874	0.604	0.374	3.57401060209747e-105	em	SAMD3
PTGDS	8.87102869641164e-108	0.335435243838513	0.137	0.028	1.37172716732613e-103	em	PTGDS
DNAJC1.2	1.45571821561306e-107	0.4996388373798	0.465	0.248	2.25097707680248e-103	em	DNAJC1
STOM.2	9.03384429316348e-107	0.447656260352707	0.561	0.313	1.39690334305187e-102	em	STOM
IFITM1.2	1.78673871194694e-105	0.351410768784417	0.994	0.984	2.76283407028356e-101	em	IFITM1
TPST2.2	2.47625519155601e-105	0.527732773490736	0.564	0.351	3.82903340270306e-101	em	TPST2
IL10RA.2	4.54727883998641e-105	0.49322679610898	0.669	0.441	7.03145727027099e-101	em	IL10RA
RGS10.1	2.48686212754079e-104	-0.632389065283321	0.411	0.613	3.84543490781632e-100	em	RGS10
PPIB.1	3.03711609253873e-104	0.425855486367538	0.9	0.794	4.69629261389264e-100	em	PPIB
EEF2.2	3.85190691026882e-103	-0.306844008893715	0.996	0.993	5.95620365534867e-99	em	EEF2
CD53.1	2.17150465855799e-102	0.468215756550164	0.747	0.573	3.35779765352822e-98	em	CD53
GZMK.3	9.16763502190794e-102	-1.30277176244063	0.148	0.359	1.41759140343762e-97	em	GZMK
TRABD2A.2	2.14586092016554e-101	-0.561661453807968	0.046	0.238	3.31814474085198e-97	em	TRABD2A
LAIR2	2.57478442797074e-101	0.43466244705138	0.169	0.046	3.98138916097115e-97	em	LAIR2
SYNE1.2	1.58305615491402e-99	0.490482933774752	0.603	0.381	2.44787973234355e-95	em	SYNE1
EIF3E.1	1.77112006614612e-99	-0.533663888266577	0.711	0.809	2.73868295828175e-95	em	EIF3E
CLIC3.2	1.77393835925526e-99	0.549891837245204	0.37	0.177	2.74304088491641e-95	em	CLIC3
FAM102A.2	3.94654669493945e-99	-0.501050106666167	0.04	0.226	6.10254515438487e-95	em	FAM102A
SATB1.1	1.37750149972898e-97	-0.60037428689991	0.14	0.358	2.13003056903092e-93	em	SATB1
SYTL2.1	1.38501686188151e-97	0.440174588463078	0.254	0.098	2.14165157352738e-93	em	SYTL2
MIR4435-2HG.1	3.63605227165476e-97	0.43374696547404	0.293	0.121	5.62242762765976e-93	em	MIR4435-2HG
SH3YL1.2	6.81325282601586e-97	-0.551185728063285	0.049	0.236	1.05353328448683e-92	em	SH3YL1
CD320.1	9.69670653319317e-97	0.53059919893587	0.345	0.169	1.49940173122766e-92	em	CD320
SYTL3.2	1.98887570860465e-96	0.48753417870998	0.416	0.22	3.07539850821537e-92	em	SYTL3
GNG2.2	7.46899249958843e-96	0.488622931780458	0.632	0.431	1.15493031021136e-91	em	GNG2
BTG1.1	8.66116002402579e-95	-0.385786005376362	0.961	0.982	1.33927517451511e-90	em	BTG1
ARL6IP5.1	1.05298504095287e-94	0.422861486799646	0.809	0.668	1.62823076882542e-90	em	ARL6IP5
CD3G.2	1.30075446140561e-94	0.449856476467366	0.796	0.666	2.0113566236715e-90	em	CD3G
FCMR.1	1.66947502698301e-94	-0.552320553230772	0.413	0.629	2.58150923422383e-90	em	FCMR
ATP2B4.1	1.91183744369691e-94	0.471272115732976	0.384	0.194	2.95627423918853e-90	em	ATP2B4
ITGA4.3	8.8890755557607e-94	0.497933255313069	0.713	0.527	1.37451775318728e-89	em	ITGA4
CAPN2.1	1.16802451033836e-93	0.460615420148112	0.665	0.469	1.8061163003362e-89	em	CAPN2
GLIPR2.1	2.87906909878052e-93	0.450562498297775	0.39	0.201	4.45190454744432e-89	em	GLIPR2
FLT3LG.2	1.01730814325482e-92	-0.602126704459961	0.364	0.566	1.57306358191494e-88	em	FLT3LG
ANXA6.1	3.82464022533532e-92	0.417588264072107	0.826	0.685	5.914041180436e-88	em	ANXA6
AGPAT4	2.25219280747307e-89	0.324278909688132	0.167	0.049	3.48256573819561e-85	em	AGPAT4
HCST.2	2.66834631647594e-89	0.354555277670948	0.974	0.942	4.12606390916674e-85	em	HCST
ABI3.2	2.84720456573571e-89	0.414960876165594	0.358	0.173	4.40263241999713e-85	em	ABI3
RHOA.1	9.29401655402068e-89	0.322551343859264	0.961	0.904	1.43713377974822e-84	em	RHOA
DHRS7.1	1.82360405223209e-88	0.455997844388903	0.604	0.421	2.81983894596648e-84	em	DHRS7
SIRPG	2.06434756574719e-88	-0.444583145559457	0.041	0.215	3.19210064091489e-84	em	SIRPG
MSC.1	2.83947133763161e-87	0.326150282882879	0.188	0.061	4.39067452937976e-83	em	MSC
ID2.1	3.68950694360432e-87	0.505008228484275	0.49	0.295	5.70508458689536e-83	em	ID2
ADGRG5	6.04737142241264e-87	0.34621605781527	0.191	0.064	9.35105043047666e-83	em	ADGRG5
SERINC5.2	1.33566189279776e-86	-0.450357347903241	0.03	0.194	2.06533398483317e-82	em	SERINC5
ARMH1.2	1.84523307251644e-86	-0.445279405824405	0.007	0.152	2.85328390003217e-82	em	ARMH1
CTSD.2	4.05539308443865e-86	0.457404287109244	0.627	0.453	6.27085432646749e-82	em	CTSD
SNHG8.1	5.59536652595799e-86	-0.554945477297631	0.429	0.618	8.65211525908884e-82	em	SNHG8
SEPTIN7.1	2.9501025011993e-85	0.420045804034855	0.793	0.661	4.56174349760448e-81	em	SEPTIN7
HSP90B1.1	4.3277832642072e-85	0.44545836972884	0.756	0.605	6.6920512614436e-81	em	HSP90B1
AQP3.2	1.2726876971523e-84	-0.506417822864018	0.048	0.218	1.96795698610661e-80	em	AQP3
TPM3.1	3.07731957401113e-84	0.344199109406493	0.926	0.866	4.75845925729341e-80	em	TPM3
COTL1.3	1.5095210794658e-83	-0.614353632250819	0.465	0.669	2.33417244517797e-79	em	COTL1
CAMK4.1	1.62641082067772e-83	-0.538016059532992	0.209	0.42	2.51491905201396e-79	em	CAMK4
PXN.1	1.77104822337827e-83	0.451272073170626	0.528	0.343	2.73857186780982e-79	em	PXN
NUCB2.2	4.07020959886167e-83	-0.537992301023737	0.26	0.471	6.2937651027198e-79	em	NUCB2
LAG3.3	9.50590019104514e-83	0.411680042335392	0.438	0.238	1.46989734654131e-78	em	LAG3
SASH3.2	9.82207144261759e-83	0.448013524778364	0.584	0.401	1.51878690717196e-78	em	SASH3
PDIA3.1	6.99929757730367e-82	0.412267930259803	0.787	0.651	1.08230138437847e-77	em	PDIA3
TRGC2.2	7.9019219839269e-81	0.408376885080826	0.266	0.116	1.22187419637462e-76	em	TRGC2
APOBEC3C.1	1.02556719544682e-80	0.435035904537906	0.356	0.186	1.58583455431941e-76	em	APOBEC3C
DBI.1	2.18388887718199e-80	0.411076963017675	0.703	0.535	3.37694737078651e-76	em	DBI
TMIGD2.2	5.12999646456798e-80	-0.367475857363379	0.002	0.133	7.93251353316147e-76	em	TMIGD2
EPHX2.1	1.29248270555399e-79	-0.387923222480005	0.012	0.153	1.99856600759814e-75	em	EPHX2
TNFSF8.1	7.98435515987859e-79	-0.412405285938999	0.036	0.191	1.23462083837203e-74	em	TNFSF8
IQGAP1.1	1.66283949816339e-78	0.430633003261833	0.596	0.406	2.57124871601005e-74	em	IQGAP1
RNF166.1	3.08742414416064e-78	0.436418329026275	0.586	0.407	4.77408395411559e-74	em	RNF166
ACTB.1	3.38058891992462e-78	0.366726781701729	1	1	5.22740464687943e-74	em	ACTB
RPS4Y1.2	4.7825458546616e-78	-0.340847444374224	0.962	0.975	7.39525065506323e-74	em	RPS4Y1
UBB.2	5.62418039504566e-78	0.342096373828758	0.925	0.858	8.6966701448591e-74	em	UBB
RUNX3.2	6.0974306026337e-78	0.434254344176917	0.585	0.397	9.42845694085249e-74	em	RUNX3
CALHM2.1	3.21230991628521e-77	0.342195866949108	0.203	0.077	4.96719482355182e-73	em	CALHM2
CD28.2	3.53092741452994e-77	-0.394733223203369	0.019	0.162	5.45987306108764e-73	em	CD28
RALGDS.1	4.00437968391472e-77	0.426250617998127	0.364	0.196	6.19197230523734e-73	em	RALGDS
LYAR.4	1.2321378934588e-76	0.363245237461005	0.673	0.438	1.90525482465535e-72	em	LYAR
FUT11.1	3.5801953162072e-76	0.35917022923308	0.217	0.087	5.5360560174512e-72	em	FUT11
LPCAT1.2	4.67697721417136e-76	0.369287929958393	0.307	0.146	7.23200986627318e-72	em	LPCAT1
PRDM1.2	1.24955666301022e-75	0.433552455194542	0.381	0.206	1.9321894680127e-71	em	PRDM1
MYC.3	2.10486287963129e-75	-0.413720499124871	0.018	0.155	3.25474947077386e-71	em	MYC
BACH2.1	2.96441534398589e-75	-0.364073496796651	0.013	0.148	4.58387544640539e-71	em	BACH2
TXN.2	5.28927973157564e-75	0.403192368171586	0.547	0.36	8.17881324893542e-71	em	TXN
CCL4L2.2	7.97298117433182e-75	0.444579417281663	0.374	0.189	1.23286207898693e-70	em	CCL4L2
LIMD2	8.42158293608998e-75	-0.382772123120919	0.818	0.9	1.30222936940759e-70	em	LIMD2
TTC16	5.27584965219645e-74	0.351252991001032	0.206	0.081	8.15804631719137e-70	em	TTC16
KLF6.2	2.39512761049698e-73	0.374215881600334	0.632	0.431	3.70358582411147e-69	em	KLF6
CLEC2B.2	1.63447423605662e-72	0.389240210599392	0.69	0.517	2.52738751121435e-68	em	CLEC2B
TAGLN2.3	9.92611946012427e-72	0.363975641662411	0.915	0.818	1.53487585211902e-67	em	TAGLN2
MRPL10.2	1.22296772286813e-71	0.41167562248635	0.467	0.29	1.89107498987099e-67	em	MRPL10
BEX3.1	1.52943335032487e-71	-0.331347669804569	0.006	0.129	2.36496278960734e-67	em	BEX3
RIC3.1	2.37783980664725e-71	-0.395306281597296	0.035	0.18	3.67685369301865e-67	em	RIC3
OXNAD1.1	3.32008046331528e-71	-0.518767337371735	0.205	0.391	5.13384042042442e-67	em	OXNAD1
PPP2R2B.2	3.40046242354954e-71	0.332844000319974	0.235	0.1	5.25813504553466e-67	em	PPP2R2B
BATF.1	1.58193112943575e-70	0.349287434481311	0.243	0.109	2.44614010544651e-66	em	BATF
LRRN3.1	2.46469010966496e-70	-0.359716846278674	0.001	0.117	3.81115031657492e-66	em	LRRN3
PASK.2	7.53536710461989e-70	-0.421278378874349	0.024	0.158	1.16519381538737e-65	em	PASK
IQGAP2.1	1.37614630210499e-69	0.392753413705622	0.332	0.177	2.12793502694494e-65	em	IQGAP2
LY6E.2	1.85029481812309e-69	0.358679992400816	0.853	0.755	2.86111087726373e-65	em	LY6E
ARPC5L.2	3.71282781905499e-69	0.390676020449665	0.564	0.382	5.74114565660474e-65	em	ARPC5L
RORA.1	7.09623999594738e-69	0.419017087881037	0.463	0.296	1.09729159057334e-64	em	RORA
LINC002481	7.64141547365562e-69	0.310924507716204	0.159	0.055	1.18159207469137e-64	em	LINC002481
SYT11.1	9.92968466905299e-69	0.345084901472807	0.213	0.089	1.53542714037566e-64	em	SYT11
BIN2.1	1.45196864483936e-68	0.379984580265229	0.816	0.706	2.2451791155151e-64	em	BIN2
RHOC.2	1.51735398777616e-68	0.364651010914313	0.388	0.213	2.34628447129827e-64	em	RHOC
CAP1.1	1.60093476231055e-68	0.368421713201252	0.811	0.706	2.4755254229608e-64	em	CAP1
PSAP.1	5.32205329264869e-68	0.362819324571626	0.715	0.574	8.22949100642266e-64	em	PSAP
TMEM123.3	9.88416490086528e-68	-0.500120811994055	0.345	0.523	1.5283884186208e-63	em	TMEM123
OSTF1.1	6.97936695772286e-67	0.423360206711171	0.564	0.407	1.07921951267269e-62	em	OSTF1
SCP2.1	1.3247589780768e-66	0.403973258582784	0.579	0.416	2.04847480780016e-62	em	SCP2
NFATC2.1	1.54535800720312e-66	0.394606528861056	0.482	0.313	2.38958708653819e-62	em	NFATC2
PSMB9.2	1.57905452103217e-66	0.333403220121722	0.846	0.738	2.44169200587204e-62	em	PSMB9
IDS.1	2.58773958297512e-66	0.383457824653295	0.543	0.371	4.00142171715442e-62	em	IDS
CASP1.1	3.87980057902515e-66	0.379151472048551	0.4	0.238	5.99933563534658e-62	em	CASP1
DYNLL1.1	7.13554295218172e-66	0.399855448348788	0.369	0.212	1.10336900669586e-61	em	DYNLL1
SSBP3.1	1.51644154032489e-65	0.371386581837457	0.246	0.116	2.34487355380438e-61	em	SSBP3
FAM53B.1	2.61908649794294e-65	0.364881383739268	0.266	0.129	4.04989345176916e-61	em	FAM53B
A1BG.1	3.13187801810158e-65	-0.391955127741825	0.071	0.225	4.84282297939047e-61	em	A1BG
PTP4A2.1	4.01887177596534e-65	0.385760191697878	0.562	0.39	6.21438142717521e-61	em	PTP4A2
ANXA4.1	1.05433629384313e-64	0.305826306931383	0.191	0.077	1.63032021116963e-60	em	ANXA4
PCED1B.1	2.26664155585729e-64	-0.547009648374417	0.212	0.384	3.50490783782212e-60	em	PCED1B
NCF1.1	6.5642418829862e-64	-0.35377894581406	0.03	0.16	1.01502872236616e-59	em	NCF1
MIAT.1	7.5389890905801e-64	0.331964296565992	0.241	0.11	1.1657538830764e-59	em	MIAT
GAB3.1	9.77966917719506e-64	0.324585529213414	0.226	0.1	1.51223024486967e-59	em	GAB3
CD55.2	1.30621757738983e-63	-0.467679133917779	0.224	0.409	2.01980423991789e-59	em	CD55
LINC01871.1	1.35611268357847e-62	0.37412361814225	0.412	0.247	2.0969570426174e-58	em	LINC01871
ARPC4.1	1.59059837007568e-62	0.349149694210476	0.732	0.603	2.45954225964803e-58	em	ARPC4
GLIPR1.2	2.52262922756109e-62	0.406658379829305	0.447	0.282	3.90074157457772e-58	em	GLIPR1
MTPN.1	2.67583686103101e-62	0.399132908313756	0.461	0.306	4.13764653821225e-58	em	MTPN
CEP78.2	8.05437446735772e-62	0.3520790619559	0.245	0.116	1.24544792388752e-57	em	CEP78
MYBL1.2	8.08943129267265e-62	0.343951623063881	0.266	0.13	1.25086876078597e-57	em	MYBL1
BEX4.1	8.58368680833396e-62	-0.351003782476641	0.049	0.187	1.32729549117268e-57	em	BEX4
ABLIM1.1	1.23779742071514e-61	-0.432393630285773	0.153	0.323	1.91400615165183e-57	em	ABLIM1
MYH9.1	1.32673606091493e-61	0.36140512410483	0.861	0.777	2.05153197099275e-57	em	MYH9
CFLAR.1	1.33582177720539e-60	0.369130678590669	0.537	0.374	2.06558121409269e-56	em	CFLAR
MCUB.1	1.35732279094446e-60	-0.435017627092775	0.366	0.544	2.09882823163742e-56	em	MCUB
CHRM3-AS2.1	4.50292561474904e-60	-0.321115520320754	0.016	0.129	6.96287387808643e-56	em	CHRM3-AS2
CAST.1	5.86189424133132e-60	0.390169346984417	0.585	0.435	9.06424706537062e-56	em	CAST
F2R.2	2.34773817855567e-59	0.325821637194235	0.299	0.153	3.63030754550063e-55	em	F2R
BEX2	3.08158434718127e-59	-0.315491275607545	0.029	0.152	4.7650538760464e-55	em	BEX2
IDH2.1	3.52806057333387e-59	0.370070910688675	0.558	0.398	5.45544006454617e-55	em	IDH2
FOXP1.1	8.48957798052946e-59	-0.453806620811199	0.36	0.531	1.31274344312927e-54	em	FOXP1
HLA-DQA2.2	9.00623206548298e-59	0.32375504191789	0.384	0.212	1.39263366428563e-54	em	HLA-DQA2
PGAM1.1	2.04397028255583e-58	0.352158753600183	0.652	0.51	3.16059124791609e-54	em	PGAM1
TUBB	4.34497858033066e-58	0.350388473928133	0.759	0.646	6.7186403787653e-54	em	TUBB
ARRB2.1	4.91933223756312e-58	0.345455426208475	0.713	0.581	7.60676343894386e-54	em	ARRB2
LGALS3BP.2	5.05460118817477e-58	-0.303645423749839	0.024	0.142	7.81592981727464e-54	em	LGALS3BP
DIAPH1.2	6.69734383154081e-58	0.382246564135995	0.443	0.286	1.03561027667116e-53	em	DIAPH1
SH3BP5.1	1.50501545221516e-57	0.364129704259716	0.329	0.187	2.32720539376031e-53	em	SH3BP5
FBXW5.1	1.80857764199209e-57	0.371039405439553	0.502	0.343	2.79660360781237e-53	em	FBXW5
CD63.2	2.00948883145019e-57	0.361120367101214	0.461	0.298	3.10727258007142e-53	em	CD63
RAB1B.2	2.0510458610547e-57	0.365165245782188	0.551	0.401	3.17153221494888e-53	em	RAB1B
ADGRE5.2	1.80882609222742e-56	0.361802324318046	0.612	0.455	2.79698778641125e-52	em	ADGRE5
PAXX.2	2.86581271223373e-56	0.32137018744179	0.839	0.75	4.43140619692702e-52	em	PAXX
CLEC2D.2	3.62074269243417e-56	0.373340151529928	0.662	0.532	5.59875442531096e-52	em	CLEC2D
CLSTN3.1	4.20290152108256e-56	0.307427263786361	0.22	0.103	6.49894662204996e-52	em	CLSTN3
GNPTAB.1	5.19257149437807e-56	0.367195562202067	0.295	0.164	8.02927330175681e-52	em	GNPTAB
PTPN18	5.28528870927764e-56	0.336355713111319	0.238	0.118	8.17264193115601e-52	em	PTPN18
NFKBIZ.2	1.12956802717094e-55	-0.30436625355249	0.177	0.351	1.74665104041443e-51	em	NFKBIZ
JAZF1.1	2.52622193607145e-55	0.305655079815764	0.212	0.098	3.90629697974728e-51	em	JAZF1
IFITM3.2	4.27684177000545e-55	0.370935385392272	0.669	0.545	6.61328042895943e-51	em	IFITM3
RABAC1	1.46218363514975e-54	0.347501024649615	0.681	0.558	2.26097455503206e-50	em	RABAC1
SERP1.1	1.62288871149163e-54	-0.371990853318234	0.631	0.748	2.5094728145795e-50	em	SERP1
RHOH	4.19063815474476e-54	-0.416903531199938	0.486	0.641	6.47998377868183e-50	em	RHOH
BTN3A2.1	4.35487426625227e-54	0.362893812674263	0.641	0.513	6.73394207790589e-50	em	BTN3A2
BSG.1	4.80928660332512e-54	0.335320033338028	0.642	0.504	7.43659987472163e-50	em	BSG
LRRFIP1.1	6.76480948450647e-54	0.358125378716849	0.711	0.589	1.04604249058923e-49	em	LRRFIP1
PSMA7.1	1.07987447108429e-53	0.331230938714056	0.754	0.643	1.66980989463764e-49	em	PSMA7
SUPT4H1.1	1.6295180595009e-53	0.356984994240995	0.423	0.277	2.51972377540624e-49	em	SUPT4H1
TBCB.1	2.95129467333291e-53	0.33220278093212	0.546	0.4	4.56358695337468e-49	em	TBCB
EID1.1	2.97864478267144e-53	0.31712671309505	0.716	0.585	4.60587842744484e-49	em	EID1
SMDT1.1	5.15161963123946e-53	-0.394324768035636	0.577	0.704	7.96594943578557e-49	em	SMDT1
TMEM50A.2	1.6982632413649e-52	0.332911458338554	0.669	0.539	2.62602445012255e-48	em	TMEM50A
MACF1.1	2.30399898910236e-52	0.355928758890749	0.504	0.35	3.56267363684898e-48	em	MACF1
LDHA.1	2.62585070265555e-52	0.330767547806195	0.74	0.633	4.06035294151627e-48	em	LDHA
NIBAN1.2	3.48714940351968e-52	0.324196314428479	0.278	0.15	5.39217912266248e-48	em	NIBAN1
KLF3.2	3.48865409498967e-52	0.377533637032524	0.518	0.377	5.39450582708253e-48	em	KLF3
PCED1B-AS1.1	3.73655255447354e-52	-0.364984989204404	0.854	0.893	5.77783121498243e-48	em	PCED1B-AS1
SH2D2A.2	9.24487339164294e-52	0.338500872242518	0.505	0.345	1.42953477254975e-47	em	SH2D2A
PTPRCAP.1	3.7027019113708e-51	0.346379224744755	0.641	0.509	5.72548796555266e-47	em	PTPRCAP
S1PR1.2	7.1105457235371e-51	0.379470859102228	0.561	0.432	1.09950368523054e-46	em	S1PR1
CCDC107.1	4.38353627485714e-50	0.349220209868984	0.396	0.258	6.7782621418116e-46	em	CCDC107
PIM2.2	4.41536916347697e-50	-0.435689662562407	0.255	0.414	6.82748533748444e-46	em	PIM2
NR4A2.4	6.29510417080811e-50	-0.675575544550381	0.169	0.309	9.73411957932058e-46	em	NR4A2
IKZF3.2	9.07719805963333e-50	0.346219445599712	0.465	0.321	1.4036071359611e-45	em	IKZF3
PPP1R2.1	1.19235600813817e-49	-0.388038279010923	0.413	0.572	1.84374009538406e-45	em	PPP1R2
TLN1.1	2.09440336908454e-49	0.356749914640136	0.492	0.346	3.23857592961542e-45	em	TLN1
ZNF331.2	2.69154240761672e-49	-0.538045959770987	0.093	0.225	4.16193202489774e-45	em	ZNF331
UTS2.1	2.16214550394068e-48	0.319938772923869	0.349	0.215	3.34332559274347e-44	em	UTS2
UBE2L3.1	3.37782221183037e-48	0.32643978201352	0.49	0.355	5.2231264861533e-44	em	UBE2L3
RNF213.3	3.7800601497702e-48	0.320514023133474	0.764	0.663	5.84510700958965e-44	em	RNF213
CD247.1	6.62974483353668e-48	0.308047259266471	0.689	0.567	1.02515744360978e-43	em	CD247
UBE2F.1	7.23067038496149e-48	0.329096629993619	0.352	0.22	1.11807856162659e-43	em	UBE2F
OPTN.2	7.56248356965651e-48	0.323841151800636	0.522	0.366	1.16938683437599e-43	em	OPTN
TMBIM1.1	8.16736188560927e-48	0.336951553608395	0.359	0.229	1.26291916837176e-43	em	TMBIM1
ARL6IP1.2	1.42046573927238e-47	0.308690995104443	0.626	0.488	2.19646617263689e-43	em	ARL6IP1
BRD2.1	7.93912782515298e-47	0.320388290737953	0.604	0.469	1.22762733560341e-42	em	BRD2
FAM49B.2	1.08925280341547e-46	0.306521467528397	0.597	0.456	1.68431160992134e-42	em	FAM49B
REEP5.1	1.07074038883931e-45	0.312094586660368	0.489	0.347	1.65568586326223e-41	em	REEP5
TRAV13-2.3	3.82700271853307e-45	0.862115642853024	0.197	0.101	5.91769430366769e-41	em	TRAV13-2
DUSP1.3	6.00941766754445e-45	-0.814972288573341	0.397	0.524	9.29236253932398e-41	em	DUSP1
HNRNPF	3.70853925139034e-44	0.312522942843262	0.654	0.544	5.73451424442488e-40	em	HNRNPF
TESPA1.2	4.07897028939435e-44	-0.318218222735356	0.085	0.207	6.30731175849048e-40	em	TESPA1
RAB5IF.1	5.50485164767493e-44	0.312284966745595	0.439	0.301	8.51215210279974e-40	em	RAB5IF
RAB29.1	9.82225999149075e-44	0.330576373426686	0.425	0.289	1.51881606248421e-39	em	RAB29
ZBTB44	1.08928038947178e-43	0.315164561892449	0.271	0.158	1.68435426624022e-39	em	ZBTB44
PECAM1.1	1.22310499855275e-43	-0.315663998507461	0.097	0.225	1.89128725926211e-39	em	PECAM1
PSMB8.2	1.92653571324445e-43	0.30085947711357	0.717	0.62	2.97900217338989e-39	em	PSMB8
SPSB3.1	4.54619173729355e-43	0.314910663712204	0.615	0.497	7.02977628337701e-39	em	SPSB3
CNN2.1	3.53861225599565e-41	-0.323068211291661	0.676	0.791	5.47175613144608e-37	em	CNN2
C5orf56.1	4.13539822607871e-41	0.313095826491514	0.407	0.275	6.39456627698551e-37	em	C5orf56
RPN1.1	4.33333553523377e-41	0.315861894984884	0.528	0.41	6.70063673813197e-37	em	RPN1
RNF167.2	6.63046975947695e-41	0.304986529125004	0.553	0.431	1.02526953890792e-36	em	RNF167
TRG-AS1.1	8.34833810786527e-41	0.305244795621157	0.388	0.259	1.29090352161921e-36	em	TRG-AS1
ITGB7.1	1.0265515234922e-40	0.303779170603192	0.644	0.535	1.58735662077599e-36	em	ITGB7
AKAP13.1	3.46564934972257e-40	0.302047633699165	0.595	0.475	5.35893358947601e-36	em	AKAP13
TCF25.1	5.79509761079584e-40	0.325335916718192	0.61	0.495	8.9609594355736e-36	em	TCF25
TPM4.1	8.6689394331142e-40	0.334270558860066	0.29	0.178	1.34047810454245e-35	em	TPM4
DNAJB1.2	1.63651244449784e-39	-0.413419823302082	0.549	0.661	2.53053919292701e-35	em	DNAJB1
ARPC5	3.43718353056812e-39	0.307562149341961	0.632	0.52	5.31491689331748e-35	em	ARPC5
GNAI2.1	1.02634150263157e-38	0.316460706259925	0.482	0.363	1.5870318655192e-34	em	GNAI2
MT2A.2	1.63121103647874e-38	0.318952070752	0.581	0.463	2.52234162570708e-34	em	MT2A
KCNAB2.1	4.90907778386029e-38	0.31628108978848	0.459	0.342	7.59090697718317e-34	em	KCNAB2
JUNB.2	5.38007250464608e-38	-0.855906123789766	0.757	0.793	8.31920611393423e-34	em	JUNB
RSL1D1.1	1.07614634350108e-37	-0.374471666157722	0.416	0.546	1.66404509095573e-33	em	RSL1D1
ATF7IP2.2	8.45010797661794e-37	-0.313665500467683	0.141	0.265	1.30664019642443e-32	em	ATF7IP2
SRPK2.1	5.30508290439565e-36	0.311568136065873	0.395	0.279	8.203249695067e-32	em	SRPK2
PTPN4.1	6.27079877981273e-36	0.307588410144297	0.418	0.302	9.69653615322442e-32	em	PTPN4
GIMAP7	1.61735065596614e-35	0.311490904188155	0.68	0.586	2.50090931932044e-31	em	GIMAP7
TSPAN32.2	2.72858267350997e-35	0.30941343668779	0.487	0.372	4.21920738804846e-31	em	TSPAN32
IFI16.2	4.45236829926215e-35	0.302752340918516	0.364	0.251	6.88469710114907e-31	em	IFI16
ALKBH7.1	7.46431475734104e-35	-0.331958493257848	0.295	0.429	1.15420699092764e-30	em	ALKBH7
PDIA6.1	6.32841767479682e-34	0.302384079321012	0.4	0.288	9.78563225053832e-30	em	PDIA6
PPP1R12A.1	1.04850615218767e-33	0.302944028274755	0.457	0.339	1.6213050631278e-29	em	PPP1R12A
CD69.2	2.16337449148044e-33	-0.442148639265	0.468	0.592	3.3452259761762e-29	em	CD69
HSPB1.1	2.89559303149732e-33	-0.349383262389991	0.326	0.457	4.47745550460431e-29	em	HSPB1
ST13.1	9.56602954233714e-32	-0.313286295889065	0.571	0.664	1.47919514813159e-27	em	ST13
TRBV6-5.1	1.07944558378611e-30	-0.754113167412165	0.032	0.106	1.66914670620846e-26	em	TRBV6-5
NDFIP1.2	4.31913234482034e-27	-0.339554503268695	0.424	0.526	6.67867434479569e-23	em	NDFIP1
CREM.2	1.24691019769776e-22	-0.336154911205504	0.149	0.236	1.92809723870004e-18	em	CREM
TRAV8-3	5.46720624237767e-21	-0.306925822449524	0.077	0.151	8.45394101258859e-17	em	TRAV8-3
KLRC2.3	4.77576624858389e-19	-0.588948021321533	0.108	0.176	7.38476735018527e-15	em	KLRC2
CLDND1.3	5.53029784911026e-15	-0.325139150692444	0.269	0.346	8.5514995640792e-11	em	CLDND1
RGS1.2	4.58714577290869e-12	-0.427313813374766	0.125	0.176	7.09310350864871e-08	em	RGS1
RPS26.3	2.48162752469974e-10	-0.403450348683424	0.961	0.945	3.83734064144322e-06	em	RPS26
DUSP2.4	2.97351891165986e-09	-0.670114799595177	0.689	0.653	4.59795229309964e-05	em	DUSP2
TRBV27.3	2.66779713077924e-06	0.332172005019882	0.168	0.135	0.0412521470332393	em	TRBV27
TRAV16	0	2.16733449409762	0.372	0.026	0	emra_EOMES	TRAV16
CMC1.4	0	1.47899318434642	0.803	0.366	0	emra_EOMES	CMC1
CD160.2	0	1.17408911631124	0.479	0.102	0	emra_EOMES	CD160
LTB.3	1.39623949483164e-182	-1.67364217386396	0.185	0.607	2.15900513085816e-178	emra_EOMES	LTB
DUSP2.5	1.4862671255926e-178	1.06323651501478	0.88	0.633	2.29821485630384e-174	emra_EOMES	DUSP2
TRBV27.4	7.47470708035465e-171	1.6100028268397	0.378	0.112	1.15581395583524e-166	emra_EOMES	TRBV27
ZFP36.3	3.32942232251762e-150	1.02017396329592	0.87	0.772	5.14828573730899e-146	emra_EOMES	ZFP36
GZMM.3	7.65385641512657e-149	0.763817066284999	0.879	0.796	1.18351581747102e-144	emra_EOMES	GZMM
FCRL6.4	9.30531876998855e-139	0.882313959120819	0.599	0.297	1.43888144140333e-134	emra_EOMES	FCRL6
CCL5.5	7.61047543510271e-138	0.742765174314154	0.926	0.683	1.17680781652993e-133	emra_EOMES	CCL5
RPS9.1	8.71811864070258e-138	-0.442369955191081	0.977	0.999	1.34808268541184e-133	emra_EOMES	RPS9
TRBV12-4	1.96475947215211e-135	1.76416928279529	0.13	0.014	3.03810757178881e-131	emra_EOMES	TRBV12-4
NKG7.4	4.03371407675989e-131	0.783917975189962	0.916	0.671	6.23733207689382e-127	emra_EOMES	NKG7
DUSP1.4	1.3553965290139e-128	1.09939619886873	0.716	0.47	2.0958496528142e-124	emra_EOMES	DUSP1
EIF1.1	1.48806707460704e-125	0.466695385400835	0.99	0.999	2.30099811746487e-121	emra_EOMES	EIF1
CST7.4	2.34219099320217e-123	0.711972822870461	0.902	0.637	3.62172993278852e-119	emra_EOMES	CST7
HLA-DQA2.3	9.96380729259481e-122	0.818057133174803	0.49	0.217	1.54070352165394e-117	emra_EOMES	HLA-DQA2
B2M.2	1.30945483363898e-119	0.31812746114313	1	1	2.02481000925596e-115	emra_EOMES	B2M
TRBC1.2	5.78598424407555e-114	0.886509192939436	0.704	0.475	8.94686743661402e-110	emra_EOMES	TRBC1
LEF1.5	2.0445787837264e-113	-0.987368593347409	0.058	0.382	3.16153217327613e-109	emra_EOMES	LEF1
PFN1.2	1.15019327537902e-112	0.455546533787438	0.995	0.998	1.77854386171858e-108	emra_EOMES	PFN1
CCR7.4	4.4313929647709e-112	-1.17555751608675	0.047	0.36	6.85226294142525e-108	emra_EOMES	CCR7
IL7R.3	1.69514654261222e-110	-0.941841412510778	0.413	0.728	2.62120509884128e-106	emra_EOMES	IL7R
CD74.3	8.99333626714304e-109	0.70737151567298	0.931	0.892	1.39063958698833e-104	emra_EOMES	CD74
S1PR5.5	5.27044562962158e-107	0.792618761555167	0.591	0.326	8.14969007708386e-103	emra_EOMES	S1PR5
SELL.4	1.10871354490381e-106	-0.987532357016762	0.159	0.488	1.71440375448476e-102	emra_EOMES	SELL
RPS23.2	2.21189605945633e-106	-0.355512667891146	0.999	1	3.42025487673732e-102	emra_EOMES	RPS23
HLA-DRB1.4	5.08016755033322e-103	0.743327322152961	0.756	0.483	7.85546308308025e-99	emra_EOMES	HLA-DRB1
HLA-DPA1.4	2.2504996053361e-101	0.712201070405942	0.784	0.584	3.47994753973122e-97	emra_EOMES	HLA-DPA1
SRGN.4	6.12749146089423e-101	0.622004265372173	0.891	0.82	9.47494004598075e-97	emra_EOMES	SRGN
CALM1.4	8.73866344752604e-100	0.478397802829074	0.959	0.978	1.35125952889095e-95	emra_EOMES	CALM1
ACTB.2	7.2038963994769e-97	0.426571116433125	0.998	1	1.11393850025111e-92	emra_EOMES	ACTB
CD27.4	2.93586688127395e-93	-0.736857751313904	0.092	0.393	4.53973095851391e-89	emra_EOMES	CD27
RPL13.2	2.19773968022789e-91	-0.314453965889348	1	1	3.39836486753639e-87	emra_EOMES	RPL13
RPS5.2	1.16169129890263e-90	-0.450190358173701	0.987	0.999	1.79632325549313e-86	emra_EOMES	RPS5
CD8B.1	1.62758646246956e-90	0.661290339243982	0.903	0.928	2.51673694691669e-86	emra_EOMES	CD8B
TRGV5	1.21847504069491e-89	0.387070238899575	0.124	0.021	1.88412795542654e-85	emra_EOMES	TRGV5
HLA-DPB1.4	1.65801043455363e-89	0.648647923796811	0.813	0.654	2.56378153495028e-85	emra_EOMES	HLA-DPB1
KLRD1.5	2.78675599069734e-89	0.628927336546367	0.721	0.43	4.3091607884153e-85	emra_EOMES	KLRD1
LDHB.3	1.25398487940784e-88	-0.607468165019573	0.698	0.877	1.93903681902834e-84	emra_EOMES	LDHB
RPL10A.1	4.15354570907415e-86	-0.341495584646847	0.988	0.999	6.42262772994135e-82	emra_EOMES	RPL10A
XCL2.2	2.20766206611673e-85	0.62552960743114	0.285	0.105	3.4137078528363e-81	emra_EOMES	XCL2
HLA-DQA1.3	1.29743506523151e-84	0.660120363119186	0.316	0.125	2.00622384136749e-80	emra_EOMES	HLA-DQA1
CD52.4	2.49807528809952e-83	-0.601735710455346	0.88	0.979	3.86277381798829e-79	emra_EOMES	CD52
SPOCK2	3.99319259871655e-82	-0.609812197345785	0.398	0.715	6.17467371539539e-78	emra_EOMES	SPOCK2
ZEB2.3	9.81659076875932e-82	0.655686934379166	0.551	0.319	1.51793943057325e-77	emra_EOMES	ZEB2
NELL2.2	1.99974595536341e-81	-0.770850994883668	0.075	0.34	3.09220717077844e-77	emra_EOMES	NELL2
TPT1.3	3.42529693847096e-80	-0.339595761759052	0.999	1	5.29653665595765e-76	emra_EOMES	TPT1
NOSIP.4	4.14073796611393e-80	-0.73568844103503	0.274	0.555	6.40282311700197e-76	emra_EOMES	NOSIP
PDLIM1	1.15084578922907e-78	0.468872883231128	0.202	0.06	1.77955284388492e-74	emra_EOMES	PDLIM1
MT-ND3.1	1.24036229021723e-78	-0.310913463601683	0.991	1	1.9179722093629e-74	emra_EOMES	MT-ND3
SH3BGRL3.3	7.15622930638494e-78	0.423960656680106	0.982	0.982	1.1065677376463e-73	emra_EOMES	SH3BGRL3
RCAN3.3	2.87542978459331e-77	-0.624584539761711	0.032	0.268	4.44627707591663e-73	emra_EOMES	RCAN3
GAS5.2	3.15027756404142e-76	-0.624849466884717	0.639	0.834	4.87127419727725e-72	emra_EOMES	GAS5
PDE3B.1	1.75825925418645e-75	-0.598403956198207	0.086	0.343	2.71879628474851e-71	emra_EOMES	PDE3B
CD8A.3	5.17210078669842e-75	0.421557726027703	0.948	0.959	7.99761944647177e-71	emra_EOMES	CD8A
HLA-DRB5.3	6.73721406903785e-75	0.630930520780731	0.645	0.399	1.04177541149532e-70	emra_EOMES	HLA-DRB5
NPM1.2	6.53581804596891e-74	-0.463266266190312	0.877	0.967	1.01063354444817e-69	emra_EOMES	NPM1
RPL9.2	1.38226870928558e-73	-0.337758494162119	0.995	1	2.13740210516829e-69	emra_EOMES	RPL9
EEF2.3	1.4158584538995e-72	-0.331965817877962	0.975	0.996	2.18934192726479e-68	emra_EOMES	EEF2
TSC22D3.1	2.85952853967754e-71	0.53919301558114	0.939	0.964	4.42168898090338e-67	emra_EOMES	TSC22D3
RPS6.2	8.08814720855738e-71	-0.326301085466057	0.993	1	1.25067020285923e-66	emra_EOMES	RPS6
TSPO.1	3.06935358453393e-70	-0.525200485520907	0.161	0.442	4.74614144776481e-66	emra_EOMES	TSPO
[truncated: 1,234 more rows]
