# Supplementary material for: CCL5-Secreting Virtual Memory CD8+ T Cells Inversely Associate With Viral Reservoir Size in HIV‐1−Infected Individuals on Antiretroviral Therapy
Source: Front Immunol. 2022 May 26;13:897569. doi: 10.3389/fimmu.2022.897569 (PMC9204588; doi:10.3389/fimmu.2022.897569)
Supplement: Supplementary file 3 [file DataSheet_3.csv]

	TF	target
1	RUNX3_extended (70g)	ACTN4
2	RUNX3_extended (70g)	ACTR3
3	RUNX3_extended (70g)	AOAH
4	RUNX3_extended (70g)	ARHGAP9
5	RUNX3_extended (70g)	ARPC2
6	RUNX3_extended (70g)	BATF
7	RUNX3_extended (70g)	BHLHE40
8	RUNX3_extended (70g)	BLOC1S1
9	RUNX3_extended (70g)	BRD2
10	RUNX3_extended (70g)	C5orf56
11	RUNX3_extended (70g)	CALHM2
12	RUNX3_extended (70g)	CALM1
13	RUNX3_extended (70g)	CALR
14	RUNX3_extended (70g)	CAST
15	RUNX3_extended (70g)	CCL4
16	RUNX3_extended (70g)	CD53
17	RUNX3_extended (70g)	CD63
18	RUNX3_extended (70g)	CD8A
19	RUNX3_extended (70g)	CDC42EP3
20	RUNX3_extended (70g)	CRIP1
21	RUNX3_extended (70g)	CST7
22	RUNX3_extended (70g)	CTSC
23	RUNX3_extended (70g)	CX3CR1
24	RUNX3_extended (70g)	DNAJC1
25	RUNX3_extended (70g)	DYNLL1
26	RUNX3_extended (70g)	FAM53B
27	RUNX3_extended (70g)	FGR
28	RUNX3_extended (70g)	FLNA
29	RUNX3_extended (70g)	GZMA
30	RUNX3_extended (70g)	HLA-B
31	RUNX3_extended (70g)	IER2
32	RUNX3_extended (70g)	ITGAL
33	RUNX3_extended (70g)	ITGB7
34	RUNX3_extended (70g)	KLRF1
35	RUNX3_extended (70g)	LCP1
36	RUNX3_extended (70g)	LITAF
37	RUNX3_extended (70g)	LSP1
38	RUNX3_extended (70g)	MIDN
39	RUNX3_extended (70g)	MSN
40	RUNX3_extended (70g)	MTPN
41	RUNX3_extended (70g)	MYO1G
42	RUNX3_extended (70g)	NCR1
43	RUNX3_extended (70g)	NKG7
44	RUNX3_extended (70g)	PDE4A
45	RUNX3_extended (70g)	PIK3AP1
46	RUNX3_extended (70g)	PLAC8
47	RUNX3_extended (70g)	PLEK
48	RUNX3_extended (70g)	PLEKHF1
49	RUNX3_extended (70g)	PRF1
50	RUNX3_extended (70g)	PTPN22
51	RUNX3_extended (70g)	PXN
52	RUNX3_extended (70g)	PYHIN1
53	RUNX3_extended (70g)	RAB1B
54	RUNX3_extended (70g)	RASSF1
55	RUNX3_extended (70g)	RHOC
56	RUNX3_extended (70g)	RUNX3
57	RUNX3_extended (70g)	S100A11
58	RUNX3_extended (70g)	S1PR5
59	RUNX3_extended (70g)	SASH3
60	RUNX3_extended (70g)	SH2D2A
61	RUNX3_extended (70g)	SRGN
62	RUNX3_extended (70g)	SUB1
63	RUNX3_extended (70g)	SUN2
64	RUNX3_extended (70g)	SYNE1
65	RUNX3_extended (70g)	SYTL3
66	RUNX3_extended (70g)	TGFBR3
67	RUNX3_extended (70g)	TPM3
68	RUNX3_extended (70g)	TYROBP
69	RUNX3_extended (70g)	UCP2
70	RUNX3_extended (70g)	ZEB2
71	RUNX3 (66g)	ACTN4
72	RUNX3 (66g)	ACTR3
73	RUNX3 (66g)	AOAH
74	RUNX3 (66g)	ARHGAP9
75	RUNX3 (66g)	ARPC2
76	RUNX3 (66g)	BATF
77	RUNX3 (66g)	BHLHE40
78	RUNX3 (66g)	BRD2
79	RUNX3 (66g)	C5orf56
80	RUNX3 (66g)	CALHM2
81	RUNX3 (66g)	CALM1
82	RUNX3 (66g)	CAST
83	RUNX3 (66g)	CCL4
84	RUNX3 (66g)	CD53
85	RUNX3 (66g)	CD63
86	RUNX3 (66g)	CD8A
87	RUNX3 (66g)	CDC42EP3
88	RUNX3 (66g)	CST7
89	RUNX3 (66g)	CTSC
90	RUNX3 (66g)	CX3CR1
91	RUNX3 (66g)	DNAJC1
92	RUNX3 (66g)	DYNLL1
93	RUNX3 (66g)	FAM53B
94	RUNX3 (66g)	FGR
95	RUNX3 (66g)	FLNA
96	RUNX3 (66g)	GZMA
97	RUNX3 (66g)	HLA-B
98	RUNX3 (66g)	IER2
99	RUNX3 (66g)	ITGAL
100	RUNX3 (66g)	ITGB7
101	RUNX3 (66g)	KLRF1
102	RUNX3 (66g)	LCP1
103	RUNX3 (66g)	LITAF
104	RUNX3 (66g)	LSP1
105	RUNX3 (66g)	MIDN
106	RUNX3 (66g)	MSN
107	RUNX3 (66g)	MTPN
108	RUNX3 (66g)	MYO1G
109	RUNX3 (66g)	NCR1
110	RUNX3 (66g)	NKG7
111	RUNX3 (66g)	PDE4A
112	RUNX3 (66g)	PIK3AP1
113	RUNX3 (66g)	PLAC8
114	RUNX3 (66g)	PLEK
115	RUNX3 (66g)	PLEKHF1
116	RUNX3 (66g)	PRF1
117	RUNX3 (66g)	PTPN22
118	RUNX3 (66g)	PXN
119	RUNX3 (66g)	RAB1B
120	RUNX3 (66g)	RASSF1
121	RUNX3 (66g)	RHOC
122	RUNX3 (66g)	RUNX3
123	RUNX3 (66g)	S100A11
124	RUNX3 (66g)	S1PR5
125	RUNX3 (66g)	SASH3
126	RUNX3 (66g)	SH2D2A
127	RUNX3 (66g)	SRGN
128	RUNX3 (66g)	SUB1
129	RUNX3 (66g)	SUN2
130	RUNX3 (66g)	SYNE1
131	RUNX3 (66g)	SYTL3
132	RUNX3 (66g)	TGFBR3
133	RUNX3 (66g)	TPM3
134	RUNX3 (66g)	TYROBP
135	RUNX3 (66g)	UCP2
136	RUNX3 (66g)	ZEB2
137	TBX21_extended (59g)	AGTRAP
138	TBX21_extended (59g)	ARHGAP9
139	TBX21_extended (59g)	BATF
140	TBX21_extended (59g)	BHLHE40
141	TBX21_extended (59g)	BTN3A2
142	TBX21_extended (59g)	C5orf56
143	TBX21_extended (59g)	CAPN2
144	TBX21_extended (59g)	CD2BP2
145	TBX21_extended (59g)	CDK2AP2
146	TBX21_extended (59g)	CFL1
147	TBX21_extended (59g)	CTSC
148	TBX21_extended (59g)	CX3CR1
149	TBX21_extended (59g)	DNAJC1
150	TBX21_extended (59g)	EMP3
151	TBX21_extended (59g)	FAM49B
152	TBX21_extended (59g)	FLNA
153	TBX21_extended (59g)	GZMA
154	TBX21_extended (59g)	HCST
155	TBX21_extended (59g)	HLA-C
156	TBX21_extended (59g)	HOPX
157	TBX21_extended (59g)	ID2
158	TBX21_extended (59g)	IKZF2
159	TBX21_extended (59g)	ITGAL
160	TBX21_extended (59g)	ITGB2
161	TBX21_extended (59g)	ITGB7
162	TBX21_extended (59g)	KIR2DL1
163	TBX21_extended (59g)	KIR3DL2
164	TBX21_extended (59g)	KLRF1
165	TBX21_extended (59g)	LAG3
166	TBX21_extended (59g)	LCP1
167	TBX21_extended (59g)	LITAF
168	TBX21_extended (59g)	LSP1
169	TBX21_extended (59g)	MYL12B
170	TBX21_extended (59g)	MYO1F
171	TBX21_extended (59g)	MYO1G
172	TBX21_extended (59g)	MYOM2
173	TBX21_extended (59g)	NCR1
174	TBX21_extended (59g)	NKG7
175	TBX21_extended (59g)	PDGFD
176	TBX21_extended (59g)	PLEKHG3
177	TBX21_extended (59g)	PSAP
178	TBX21_extended (59g)	PTPN22
179	TBX21_extended (59g)	PTPN7
180	TBX21_extended (59g)	RAP1B
181	TBX21_extended (59g)	RIN3
182	TBX21_extended (59g)	RUNX3
183	TBX21_extended (59g)	SH3BP2
184	TBX21_extended (59g)	SKAP2
185	TBX21_extended (59g)	SPN
186	TBX21_extended (59g)	SSBP3
187	TBX21_extended (59g)	SUN2
188	TBX21_extended (59g)	SYNE1
189	TBX21_extended (59g)	TBX21
190	TBX21_extended (59g)	TGFB1
191	TBX21_extended (59g)	TGFBR3
192	TBX21_extended (59g)	UBB
193	TBX21_extended (59g)	UCP2
194	TBX21_extended (59g)	XCL2
195	TBX21_extended (59g)	ZEB2
196	TBX21 (50g)	ARHGAP9
197	TBX21 (50g)	BATF
198	TBX21 (50g)	BHLHE40
199	TBX21 (50g)	BTN3A2
200	TBX21 (50g)	C5orf56
201	TBX21 (50g)	CAPN2
202	TBX21 (50g)	CD2BP2
203	TBX21 (50g)	CDK2AP2
204	TBX21 (50g)	CFL1
205	TBX21 (50g)	CTSC
206	TBX21 (50g)	CX3CR1
207	TBX21 (50g)	DNAJC1
208	TBX21 (50g)	EMP3
209	TBX21 (50g)	GZMA
210	TBX21 (50g)	HCST
211	TBX21 (50g)	HLA-C
212	TBX21 (50g)	HOPX
213	TBX21 (50g)	IKZF2
214	TBX21 (50g)	ITGAL
215	TBX21 (50g)	ITGB2
216	TBX21 (50g)	ITGB7
217	TBX21 (50g)	KIR2DL1
218	TBX21 (50g)	KIR3DL2
219	TBX21 (50g)	KLRF1
220	TBX21 (50g)	LAG3
221	TBX21 (50g)	LCP1
222	TBX21 (50g)	LITAF
223	TBX21 (50g)	LSP1
224	TBX21 (50g)	MYL12B
225	TBX21 (50g)	MYO1F
226	TBX21 (50g)	MYO1G
227	TBX21 (50g)	MYOM2
228	TBX21 (50g)	NCR1
229	TBX21 (50g)	NKG7
230	TBX21 (50g)	PDGFD
231	TBX21 (50g)	PLEKHG3
232	TBX21 (50g)	PTPN22
233	TBX21 (50g)	PTPN7
234	TBX21 (50g)	RAP1B
235	TBX21 (50g)	RIN3
236	TBX21 (50g)	RUNX3
237	TBX21 (50g)	SH3BP2
238	TBX21 (50g)	SPN
239	TBX21 (50g)	SYNE1
240	TBX21 (50g)	TBX21
241	TBX21 (50g)	TGFB1
242	TBX21 (50g)	UBB
243	TBX21 (50g)	UCP2
244	TBX21 (50g)	XCL2
245	TBX21 (50g)	ZEB2
246	CREM_extended (30g)	BTG1
247	CREM_extended (30g)	CD160
248	CREM_extended (30g)	CD28
249	CREM_extended (30g)	CD5
250	CREM_extended (30g)	CD6
251	CREM_extended (30g)	CD69
252	CREM_extended (30g)	CD74
253	CREM_extended (30g)	CREM
254	CREM_extended (30g)	DNAJB1
255	CREM_extended (30g)	DUSP1
256	CREM_extended (30g)	DUSP2
257	CREM_extended (30g)	FTH1
258	CREM_extended (30g)	FXYD5
259	CREM_extended (30g)	ITM2A
260	CREM_extended (30g)	JUNB
261	CREM_extended (30g)	LEPROTL1
262	CREM_extended (30g)	MGAT4A
263	CREM_extended (30g)	PDCD1
264	CREM_extended (30g)	PDE4B
265	CREM_extended (30g)	PER1
266	CREM_extended (30g)	PIM3
267	CREM_extended (30g)	PMAIP1
268	CREM_extended (30g)	RELB
269	CREM_extended (30g)	RGS1
270	CREM_extended (30g)	SIRPG
271	CREM_extended (30g)	SLA2
272	CREM_extended (30g)	SRGN
273	CREM_extended (30g)	STAT1
274	CREM_extended (30g)	TNFAIP3
275	CREM_extended (30g)	ZFP36L2
276	JUNB_extended (29g)	BTG1
277	JUNB_extended (29g)	CD74
278	JUNB_extended (29g)	CLDND1
279	JUNB_extended (29g)	COTL1
280	JUNB_extended (29g)	CREM
281	JUNB_extended (29g)	DNAJB1
282	JUNB_extended (29g)	DUSP1
283	JUNB_extended (29g)	EEF1A1
284	JUNB_extended (29g)	FAM102A
285	JUNB_extended (29g)	FTH1
286	JUNB_extended (29g)	GPR183
287	JUNB_extended (29g)	IL7R
288	JUNB_extended (29g)	JUNB
289	JUNB_extended (29g)	MGAT4A
290	JUNB_extended (29g)	NFKBIZ
291	JUNB_extended (29g)	PDE4B
292	JUNB_extended (29g)	PER1
293	JUNB_extended (29g)	PMAIP1
294	JUNB_extended (29g)	RELB
295	JUNB_extended (29g)	RGS10
296	JUNB_extended (29g)	RPL9
297	JUNB_extended (29g)	RPS8
298	JUNB_extended (29g)	SATB1
299	JUNB_extended (29g)	SELL
300	JUNB_extended (29g)	SNHG8
301	JUNB_extended (29g)	TCF7
302	JUNB_extended (29g)	TSPO
303	JUNB_extended (29g)	VIM
304	JUNB_extended (29g)	ZFP36L2
305	CREM (25g)	BTG1
306	CREM (25g)	CD160
307	CREM (25g)	CD6
308	CREM (25g)	CD69
309	CREM (25g)	CD74
310	CREM (25g)	CREM
311	CREM (25g)	DUSP1
312	CREM (25g)	DUSP2
313	CREM (25g)	FTH1
314	CREM (25g)	ITM2A
315	CREM (25g)	JUNB
316	CREM (25g)	LEPROTL1
317	CREM (25g)	MGAT4A
318	CREM (25g)	PDCD1
319	CREM (25g)	PDE4B
320	CREM (25g)	PER1
321	CREM (25g)	PIM3
322	CREM (25g)	PMAIP1
323	CREM (25g)	RELB
324	CREM (25g)	RGS1
325	CREM (25g)	SLA2
326	CREM (25g)	SRGN
327	CREM (25g)	STAT1
328	CREM (25g)	TNFAIP3
329	CREM (25g)	ZFP36L2
330	RELB_extended (24g)	BIRC3
331	RELB_extended (24g)	BTG2
332	RELB_extended (24g)	CAMK4
333	RELB_extended (24g)	CD69
334	RELB_extended (24g)	CD82
335	RELB_extended (24g)	CREM
336	RELB_extended (24g)	IER2
337	RELB_extended (24g)	JUNB
338	RELB_extended (24g)	LTB
339	RELB_extended (24g)	NFKBIZ
340	RELB_extended (24g)	PAG1
341	RELB_extended (24g)	PASK
342	RELB_extended (24g)	PER1
343	RELB_extended (24g)	PIM2
344	RELB_extended (24g)	PIM3
345	RELB_extended (24g)	RELB
346	RELB_extended (24g)	RGS1
347	RELB_extended (24g)	RGS10
348	RELB_extended (24g)	RHOH
349	RELB_extended (24g)	RPSA
350	RELB_extended (24g)	SATB1
351	RELB_extended (24g)	STAT1
352	RELB_extended (24g)	TCF7
353	RELB_extended (24g)	TNFAIP3
354	STAT1_extended (24g)	AIF1
355	STAT1_extended (24g)	ARHGAP9
356	STAT1_extended (24g)	C5orf56
357	STAT1_extended (24g)	CAMK4
358	STAT1_extended (24g)	CD5
359	STAT1_extended (24g)	CD69
360	STAT1_extended (24g)	CD74
361	STAT1_extended (24g)	COTL1
362	STAT1_extended (24g)	CREM
363	STAT1_extended (24g)	DGKA
364	STAT1_extended (24g)	DNAJB1
365	STAT1_extended (24g)	ITM2A
366	STAT1_extended (24g)	LEPROTL1
367	STAT1_extended (24g)	MIDN
368	STAT1_extended (24g)	PAG1
369	STAT1_extended (24g)	PIM2
370	STAT1_extended (24g)	PIM3
371	STAT1_extended (24g)	RELB
372	STAT1_extended (24g)	RGS1
373	STAT1_extended (24g)	RHOH
374	STAT1_extended (24g)	SLC2A3
375	STAT1_extended (24g)	STAT1
376	STAT1_extended (24g)	TNFSF8
377	STAT1_extended (24g)	ZFP36L2
378	RELB (20g)	BIRC3
379	RELB (20g)	CAMK4
380	RELB (20g)	CD69
381	RELB (20g)	CD82
382	RELB (20g)	CREM
383	RELB (20g)	JUNB
384	RELB (20g)	LTB
385	RELB (20g)	NFKBIZ
386	RELB (20g)	PAG1
387	RELB (20g)	PER1
388	RELB (20g)	PIM2
389	RELB (20g)	RELB
390	RELB (20g)	RGS1
391	RELB (20g)	RGS10
392	RELB (20g)	RHOH
393	RELB (20g)	RPSA
394	RELB (20g)	SATB1
395	RELB (20g)	STAT1
396	RELB (20g)	TCF7
397	RELB (20g)	TNFAIP3
398	JUNB (11g)	CLDND1
399	JUNB (11g)	DUSP1
400	JUNB (11g)	EEF1A1
401	JUNB (11g)	FTH1
402	JUNB (11g)	IL7R
403	JUNB (11g)	JUNB
404	JUNB (11g)	PDE4B
405	JUNB (11g)	SATB1
406	JUNB (11g)	TCF7
407	JUNB (11g)	TSPO
408	JUNB (11g)	VIM
409	STAT1 (11g)	C5orf56
410	STAT1 (11g)	CD69
411	STAT1 (11g)	CREM
412	STAT1 (11g)	DGKA
413	STAT1 (11g)	MIDN
414	STAT1 (11g)	PAG1
415	STAT1 (11g)	PIM2
416	STAT1 (11g)	RGS1
417	STAT1 (11g)	RHOH
418	STAT1 (11g)	STAT1
419	STAT1 (11g)	TNFSF8
